# Supplementary material for: Identifying sepsis susceptibility genes in post-surgical patients using an artificial intelligence approach
Source: Front Med (Lausanne). 2025 Dec 15;12:1644800. doi: 10.3389/fmed.2025.1644800 (PMC12745203; doi:10.3389/fmed.2025.1644800)
Supplement: Supplementary file 1 [file Table_1.XLSX]

## Sheet: rs11205009
Clinical Variable	Coefficient value (95%CI)	p-value
Chronic cardiovascular disease	-0.0563665 (-0.136589, 0.023856)	0.168923
Chronic respiratory disease	-0.137516 (-0.437782, 0.32312)	0.498041
High blood pressure	-0.191118 (-0.956661, 0.574424)	0.624781
Chronic renal failure	-0.021422 (-0.0905956, 0.0477515)	0.54407
Chronic hepatic failure	-0.100988 (-0.475475, 0.273499)	0.597293
Diabetes mellitus	0.06204 (-0.287209, 0.58242)	0.767333
Obesity	0.00309807 (-0.0585011, 0.0646973)	0.921505
Immunosuppression	-0.179331(-1.45158, 1.09292)	0.782425
Creatinine	0.177702 (-0.214477, 0.569881)	0.374805
White Blood cells	382.049 (-1131.06, 1895.16)	0.620846
Lymphocytes	0.435193 (-0.738248, 1.60863)	0.467542
Neutrophils	0.140178 (-1.34851, 1.62886)	0.853633
SOFA score	0.213961 (-0.316593, 0.744515)	0.42956
APACHE II score	0.0146687 (-0.70995, 0.739288)	0.968363
Pneumonia	-0.098501 (-0.264654, 0.0676521)	0.245668
Peritonitis	0.0372132(-0.0444596, 0.118886)	0.372152
Catheter	0.660797(-1.00649, 2.32809)	0.437549
Surgical site	-0.00401722(-1.31063, 1.3026)	0.995194
Length of hospital stay	0.0552375 (-4.40994, 4.52041)	0.980663
Length of ICU stay	-0.539184 (-2.71075, 1.63238)	0.626666
Length of mechanical ventilation	0.453254 (-2.44733, 3.35383)	0.759492
Septic shock	-0.0374972 (-0.170209, 0.0952149)	0.57991
Mortality at 90 days	0.15105 (-0.191924, 0.63959)	0.435768

## Sheet: rs1018040
Clinical Variable	Coefficient value (95%CI)	p-value
Chronic cardiovascular disease	0.0445667 (-0.0495414, 0.138675)	0.35365
Chronic respiratory disease	0.10442 (0.243245, 0.61181)	0.606596
High blood pressure	-0.269788 (-0.982057, 0.442482)	0.458119
Chronic renal failure	-0.000922491 (-0.0673751, 0.0655301)	0.978302
Chronic hepatic failure	-0.107994 (-0.456435, 0.240447)	0.543753
Diabetes mellitus	-0.109316 (-0.388786, 0.29794)	0.546787
Obesity	0.0569006 (-0.0270991,0.1409)	0.184744
Immunosuppression	-0.528858 (-1.71173, 0.65401)	0.381185
Creatinine	0.082431 (-0.277143, 0.442005)	0.653351
White Blood cells	-1599.07 (-2985.44, -212.702)	0.0241012
Lymphocytes	-0.0482479 (-1.13212, 1.03563)	0.930502
Neutrophils	-0.361233 (-1.73959, 1.01713)	0.607663
SOFA score	0.118496 (-0.364478, 0.60147)	0.630766
APACHE II score	-0.342899 (-1.0081, 0.3223)	0.312704
Pneumonia	-0.0161044 (-0.171443, 0.1392343)	0.839044
Peritonitis	0.0325092(-0.0439302, 0.108949)	0.404827
Catheter	-0.705112(-1.83065, 0.420426)	0.219936
Surgical site	-0.484561 (-1.63658, 0.667457)	0.410008
Length of hospital stay	-2.4686 (-7.06344, 2.12624)	0.292721
Length of ICU stay	0.337466 (-1.65993, 2.33486)	0.740641
Length of mechanical ventilation	1.67827 (-0.791854, 4.1484)	0.183429
Septic shock	0.034623 (-0.088206, 0.157452)	0.580809
Mortality at 90 days	-0.078471 (-0.336641, 0.28018)	0.626079

## Sheet: rs1575081785
Clinical Variable	Coefficient value (95%CI)	p-value
Chronic cardiovascular disease	-0.134731 (-0.234778, -0.0346829)	0.00849991
Chronic respiratory disease	-0.040275 (-0.367944, 0.45726)	0.847034
High blood pressure	-0.29624 (-1.05637, 0.463887)	0.44523
Chronic renal failure	-0.00483469 (-0.0743556, 0.0646862)	0.891624
Chronic hepatic failure	-0.0937614 (-0.465675, 0.278152)	0.621386
Diabetes mellitus	-0.190464 (-0.459651, 0.21282)	0.305623
Obesity	0.00633421 (-0.0820804, 0.0947488)	0.888374
Immunosuppression	-0.728531 (-1.98994, 0.532875)	0.258049
Creatinine	0.285664 (-0.0934582,0.664787)	0.140201
White Blood cells	838.056 (-657.493, 2333.6)	0.272472
Lymphocytes	-0.301474 (-1.39831, 0.795363)	0.590267
Neutrophils	0.0489762 (-1.3729, 1.47085)	0.946196
SOFA score	0.0703413 (-0.448051, 0.588733)	0.79036
APACHE II score	-0.215638 (-0.930851, 0.499576)	0.554767
Pneumonia	-0.0425751(-0.208292, 0.123141)	0.614748
Peritonitis	0.0654317 (-0.0157369, 0.1466)	0.114591
Catheter	-1.24372 (-2.45671, -0.0307327)	0.0448753
Surgical site	-1.65829 (-2.89932, -0.417253)	0.00902189
Length of hospital stay	6.15862 (1.17845, 11.1388)	0.0156274
Length of ICU stay	2.08681 (-0.0760805, 4.2497)	0.0590565
Length of mechanical ventilation	0.646914 (-2.24099,3.53481)	0.660769
Septic shock	0.0658227 (-0.0658038, 0.197449)	0.327382
Mortality at 90 days	0.032268 (-0.31564, 0.36844)	0.852799

## Sheet: rs1979271
Clinical Variable	Coefficient value (95%CI)	p-value
Chronic cardiovascular disease	0.065439 (-0.00509686, 0.135975)	0.0694528
Chronic respiratory disease	0.01798 (-0.238193, 0.36029)	0.904103
High blood pressure	-0.0804961 (-0.570258, 0.409266)	0.74745
Chronic renal failure	0.00196672 (-0.047386, 0.0513195)	0.937768
Chronic hepatic failure	0.0176457 (-0.208881, 0.244173)	0.8787
Diabetes mellitus	-0.012882 (-0.251613, 0.302)	0.926869
Obesity	0.0380849 (-0.0242219, 0.100392)	0.231326
Immunosuppression	0.0895092 (-0.761947, 0.940966)	0.836821
Creatinine	-0.225322 (-0.490915, 0.0402705)	0.0968171
White Blood cells	-580.864 (-1699.76, 538.03)	0.309279
Lymphocytes	0.944953 (0.11601, 1.7739)	0.0257907
Neutrophils	-0.743585 (-1.79456, 0.307388)	0.165984
SOFA score	-0.306389 (-0.668753, 0.0559755)	0.0979405
APACHE II score	-0.289533 (-0.783598, 0.204532)	0.251132
Pneumonia	-0.0548015 (-0.170677, 0.0610743)	0.354291
Peritonitis	-0.0247425 (-0.0815513, 0.0320663)	0.393604
Catheter	-0.472984 (-1.57325, 0.627284)	0.399777
Surgical site	-0.0850347 (-0.895437, 0.725368)	0.83712
Length of hospital stay	-1.60401 (-5.09645, 1.88842)	0.368345
Length of ICU stay	-1.58615 (-3.10864, 0.0636564)	0.0415462
Length of mechanical ventilation	-1.96382 (-3.96497,0.037332)	0.0548476
Septic shock	-0.0029984 (-0.0950765, 0.0890797)	0.94913
Mortality at 90 days	-0.179014 (-0.359109, 0.05169)	0.1185

## Sheet: rs74707084
Clinical Variable	Coefficient value (95%CI)	p-value
Chronic cardiovascular disease	-0.0189599 (-0.127659, 0.0897395)	0.732548
Chronic respiratory disease	-0.1665 (-0.476684, 0.32754)	0.443141
High blood pressure	-0.246781 (-1.04028, 0.546722)	0.542346
Chronic renal failure	-0.0336464 (-0.110691, 0.0433982)	0.392307
Chronic hepatic failure	-0.0658908 (-0.45519, 0.323408)	0.740184
Diabetes mellitus	0.12512 (-0.263948, 0.719851)	0.586089
Obesity	-0.0873022 (-0.182088, 0.00748328)	0.0714463
Immunosuppression	0.0817515 (-1.23966, 1.40316)	0.90352
Creatinine	-0.211359 (-0.621929, 0.199211)	0.313316
White Blood cells	-197.838 (-1918.31, 1522.63)	0.821748
Lymphocytes	-0.378362 (-1.65454, 0.897819)	0.561357
Neutrophils	0.959132 (-0.661032, 2.5793)	0.246304
SOFA score	-0.00998922 (-0.579366, 0.559387)	0.972579
APACHE II score	0.297046 (-0.484319, 1.07841)	0.456445
Pneumonia	-0.027663 (-0.201566, 0.14624)	0.7553
Peritonitis	0.0149723 (-0.0736386, 0.103583)	0.74061
Catheter	-0.44722 (-2.1978, 1.30337)	0.616725
Surgical site	-0.0296061 (-1.39816, 1.33894)	0.966191
Length of hospital stay	-5.04268 (-10.4701, 0.384725)	0.0690064
Length of ICU stay	-3.13598 (-5.49513, -0.776841)	0.00936244
Length of mechanical ventilation	-2.53424 (-5.61137, 0.542893)	0.106917
Septic shock	0.00962132 (-0.134313, 0.153556)	0.8958
Mortality at 90 days	-0.177787 (-0.441144, 0.20967)	0.32037

## Sheet: rs62372011
Clinical Variable	Coefficient value (95%CI)	p-value
Chronic cardiovascular disease	-0.0435775 (-0.150403, 0.0632479)	0.424276
Chronic respiratory disease	0.06871 (-0.305845, 0.64538)	0.762768
High blood pressure	-0.445716 (-1.24626, 0.354827)	0.275574
Chronic renal failure	0.00536191 (-0.0675983, 0.0783221)	0.885514
Chronic hepatic failure	-0.221652 (-0.591596, 0.148291)	0.240702
Diabetes mellitus	-0.040245 (-0.370928, 0.46427)	0.848851
Obesity	-0.0509163 (-0.143186, 0.0413531)	0.279856
Immunosuppression	-0.832074 (-2.18405, 0.519903)	0.22816
Creatinine	0.959755 (-0.40581, 0.00498237)	0.0532814
White Blood cells	225.295 (-1471.04, 1921.63)	0.794709
Lymphocytes	0.790624 (-0.459722, 2.04097)	0.215674
Neutrophils	-1.00082 (-2.57272, 0.571077)	0.212521
SOFA score	-0.45635 (-0.999346, 0.0866467)	0.100003
APACHE II score	-0.761167 (-1.5111, -0.0112382)	0.0470868
Pneumonia	-0.0767835 (-0.255094, 0.101527)	0.398987
Peritonitis	0.0632111 (-0.0231673, 0.149589)	0.151975
Catheter	0.757361 (-1.01276, 2.52748)	0.402013
Surgical site	-0.138889 (-1.47129, 1.19351)	0.838179
Length of hospital stay	2.29037 (-3.05917, 7.63991)	0.401699
Length of ICU stay	0.224494 (-2.08625, 2.53524)	0.849044
Length of mechanical ventilation	-1.29262 (-4.43106, 1.84583)	0.419826
Septic shock	0.00284184 (-0.13588, 0.141563)	0.967985
Mortality at 90 days	-0.337698 (-0.545507, -0.034872)	0.0319754

## Sheet: rs111474353
Clinical Variable	Coefficient value (95%CI)	p-value
Chronic cardiovascular disease	-0.0137673 (-0.120776, 0.0932418)	0.800988
Chronic respiratory disease	0.1261 (-0.28286, 0.76829)	0.605963
High blood pressure	-0.266059 (-1.04841, 0.516296)	0.505278
Chronic renal failure	0.0149699 (-0.0609995, 0.0909392)	0.69945
Chronic hepatic failure	-0.0412361 (-0.424319, 0.341847)	0.832964
Diabetes mellitus	0.20914 (-0.203272, 0.83502)	0.372246
Obesity	-0.0752034 (-0.168742, 0.0183354)	0.115506
Immunosuppression	0.176468 (-1.12385, 1.47678)	0.790321
Creatinine	-0.274484 (-0.68048, 0.131511)	0.185552
White Blood cells	-204.348 (-1897.49, 1488.8)	0.813071
Lymphocytes	-0.0759127 (-1.32762, 1.17579)	0.905413
Neutrophils	0.621156 (-0.964724, 2.20704)	0.442924
SOFA score	0.200062 (-0.361912, 0.762037)	0.485556
APACHE II score	0.438778 (-0.332367, 1.20992)	0.265123
Pneumonia	-0.0552632 (-0.227209, 0.116682)	0.528934
Peritonitis	0.0249102 (-0.0626941, 0.112514)	0.577482
Catheter	-0.291832 (-2.01634, 1.43267)	0.740227
Surgical site	0.211401 (-1.13782, 1.56062)	0.758858
Length of hospital stay	-6.92024 (-12.2561, -1.584372)	0.0112272
Length of ICU stay	-3.56877 (-5.89182, -1.24571)	0.00269288
Length of mechanical ventilation	-1.72288 (-4.75626, 1.3105)	0.265981
Septic shock	-0.00479957 (-0.147232, 0.137633)	0.94736
Mortality at 90 days	0.01358 (-0.30679, 0.48201)	0.944517

## Sheet: rs17653532
Clinical Variable	Coefficient value (95%CI)	p-value
Chronic cardiovascular disease	0.0287062 (-0.0953354, 0.152748)	0.650285
Chronic respiratory disease	0.00979 (-0.4746819, 0.94105)	0.9767
High blood pressure	-0.143297 (-1.34274, 1.05615)	0.81494
Chronic renal failure	-0.00988965 (-0.117463, 0.0976835)	0.857063
Chronic hepatic failure	-0.079261 (-0.633062, 0.47454)	0.779176
Diabetes mellitus	0.27468 (-0.296331, 1.30905)	0.423359
Obesity	-0.0491363 (-0.144034, 0.0457617)	0.310577
Immunosuppression	-0.505397 (-2.53063, 1.51983)	0.624935
Creatinine	-0.230486 (-0.849043,0.388072)	0.465468
White Blood cells	212.761 (-2130.68, 2556.2)	0.858823
Lymphocytes	0.249525 (-1.52641, 2.02546)	0.783114
Neutrophils	-0.825492 (-3.15538, 1.5044)	0.487672
SOFA score	-0.128207 (-0.952207, 0.695792)	0.760503
APACHE II score	-0.0104935 (-1.10971, 1.08872)	0.985078
Pneumonia	0.0857368 (-0.181027, 0.352501)	0.528973
Peritonitis	-0.0110489 (-0.13733, 0.115232)	0.863897
Catheter	-0.497456 (-3.14632, 2.15141)	0.712937
Surgical site	-1.21968 (-3.20228, 0.76291)	0.228363
Length of hospital stay	6.75212 (-1.02062, 14.5249)	0.0891359
Length of ICU stay	1.41557 (-1.94936, 4.78051)	0.409953
Length of mechanical ventilation	0.562424 (-3.59902, 4.72387)	0.79118
Septic shock	0.0590118 (-0.144059, 0.262083)	0.56918
Mortality at 90 days	-0.052782 (-0.45361, 0.64209)	0.846826

## Sheet: rs79275514
Clinical Variable	Coefficient value (95%CI)	p-value
Chronic cardiovascular disease	-0.0654341 (-0.178993, 0.0481244)	0.259159
Chronic respiratory disease	0.28815 (-0.257656, 1.23527)	0.367885
High blood pressure	2.03866 (0.96726, 3.11006)	0.000208521
Chronic renal failure	0.0665398 (-0.0341577,0.167237)	0.195733
Chronic hepatic failure	1.11999 (0.596111, 1.64387)	3.16925e-05
Diabetes mellitus	0.49467 (-0.109058, 1.50751)	0.12788
Obesity	0.0361614 (-0.0536584, 0.125981)	0.43035
Immunosuppression	2.74239 (0.95988, 4.5249)	0.00266554
Creatinine	0.495891 (-0.047757, 1.03954)	0.0742714
White Blood cells	1080.78 (-1279.59, 2957)	0.438019
Lymphocytes	0.686593 (-0.959988, 2.33317)	0.414072
Neutrophils	-1.36053 (-3.41104, 0.689973)	0.193901
SOFA score	-0.142799 (-0.881393, 0.595796)	0.704858
APACHE II score	0.0252471 (-0.984156, 1.03465)	0.960916
Pneumonia	-0.0903258 (-0.325709, 0.145057)	0.452252
Peritonitis	0.0238019 (-0.0912383, 0.138842)	0.685229
Catheter	-0.669433 (-3.01664, 1.67778)	0.57636
Surgical site	-0.70911 (-2.49117, 1.07295)	0.435731
Length of hospital stay	-0.0524034 (-7.03176, 6.92695)	0.988263
Length of ICU stay	0.720346 (-2.33659, 3.77729)	0.644341
Length of mechanical ventilation	4.96408 (1.20855, 8.7196)	0.00979113
Septic shock	0.0392664 (-0.146434, 0.224966)	0.67869
Mortality at 90 days	-0.162691 (-0.491149, 0.37778)	0.484694

## Sheet: rs903439
Clinical Variable	Coefficient value (95%CI)	p-value
Chronic cardiovascular disease	-0.0309966 (-0.123933, 0.0619399)	0.513524
Chronic respiratory disease	-0.316897 (-0.548851, 0.03431)	0.0717715
High blood pressure	-0.450185 (-1.13337, 0.233)	0.196951
Chronic renal failure	-0.0651214 (-0.130497, 0.000254062)	0.0512964
Chronic hepatic failure	-0.227305 (-0.554985, 0.100374)	0.174398
Diabetes mellitus	-0.013598 (-0.320725, 0.432391)	0.942655
Obesity	-0.0392426 (-0.121308, 0.0428225)	0.348963
Immunosuppression	-0.233327 (-1.34718, 0.880521)	0.681514
Creatinine	-0.414616 (-0.7707518, -0.0584814)	0.0228006
White Blood cells	1503.53 (44.8737, 2962.19)	0.0437379
Lymphocytes	-0.590469 (-1.6916, 0.510659)	0.293617
Neutrophils	1.05737 (-0.325195, 2.43994)	0.134336
SOFA score	-0.0346204 (-0.52359, 0.454349)	0.889671
APACHE II score	0.459908 (-0.203827, 1.12364)	0.174878
Pneumonia	0.104483 (-0.0470943, 0.256061)	0.177129
Peritonitis	-0.0256435 (-0.100511, 0.0492237)	0.502235
Catheter	-0.205813 (-0.77088, 1.57776)	0.790537
Surgical site	0.403439 (-1.72393, 1.31231)	0.500949
Length of hospital stay	-1.27202 (-5.96225, 3.41821)	0.595203
Length of ICU stay	-1.34121 (-3.38581, 0.703391)	0.198978
Length of mechanical ventilation	0.0718788 (-2.60999, 2.753751)	0.958121
Septic shock	0.00711843 (-0.115512, 0.129749)	0.909451
Mortality at 90 days	0.00425 (-0.273369, 0.38794)	0.979507

[truncated: 10 more sheets: rs7393, rs10887816, rs77119441, rs12811317, rs201088712, rs3015358, rs79219127, rs114065456, rs4028683, rs75858984]
