# Supplementary material for: Identifying sepsis susceptibility genes in post-surgical patients using an artificial intelligence approach
Source: Front Med (Lausanne). 2025 Dec 15;12:1644800. doi: 10.3389/fmed.2025.1644800 (PMC12745203; doi:10.3389/fmed.2025.1644800)
Supplement: Supplementary file 2 [file Table_2.XLSX]

## Sheet: Sheet1
SNPs	Nereast genes	RegulomedB rank (score)	eQTLs [GTEx] (Tissue-specific p ≤ 0.05)	V2G score	CADD (>15 in bold)	Enhancer histone marks (H3K4me1, H3K27ac) [HaploReg]	Promoter histone marks (H3K4me3, H3K9ac) [HaploReg]	DNAse [HaploReg]	Proteins bound [HaploReg]	Altered regulatory motifs [HaploReg]	Phenoscanner [Most significant trait]
rs1018040	TGFB2/LYPLAL1	TF binding or DNase peak (5, 0.0)	None	0.060 (RRP15)	6.58	Foreskin Keratinocyte Primary Cells skin03, Fetal Lung, NHEK-Epidermal Keratinocyte Primary Cells	Breast variant Human Mammary Epithelial Cells (vHMEC)	None	None	Irf_known1, TATA_disc5, TCF12_disc4	Attention deficithyperactivity disorder all symptoms FBAT PC (p=2.97E-06)
rs11205009	LCE5A	eQTL + TF binding/Dnase peak (1f, 0.55436)	32 tissues (Nerve Tibial; Brain - Putamen (basal ganglia); Thyroid; Artery Tibial (p=1.10E-06); Muscle Skeletal; Pituitary; Brain Nucleus accumbens (basal ganglia); Brain Caudate (basal ganglia); Brain Hypothalamus; Brain Cortex; Colon Sigmoid; Lung (p=2.70E-07); Esophagus Muscularis; Brain - Hippocampus; Brain - Substantia nigra; Cells - Cultured fibroblasts (p=5.30E-07); Adipose - Subcutaneous;…	0.126 (FLG)	5.91	Primary T cells from peripheral blood; Primary T cells effector/memory enriched from peripheral blood; Primary T helper cells from peripheral blood; Primary T helper cells PMA-I stimulated; Primary T helper 17 cells PMA-I stimulated; Primary T helper memory cells from peripheral blood 2; Primary T helper naive cells from peripheral blood; Primary T CD8+ naive cells from peripheral blood; Primary …	hESC Derived CD184+ Endoderm Cultured Cells; H1 BMP4 Derived Trophoblast Cultured Cells; Primary T helper naive cells from peripheral blood; Liver; Mesenchymal Stem Cell Derived Chondrocyte Cultured Cells	None	None	INSM1, Ik-1_2, Irf_disc5, Klf7, PU.1_disc3, RREB-1_1, RREB-1_2, SP1_disc3, SP1_known1, STAT_disc7, UF1H3BETA, Zfp281	Self-reported eczema or dermatitis (p=5.37E-26)
rs1575081785	RBSN	NA	NA	NA	NA	None	None	None	None	None	NA
rs74707084	SYNPR	TF binding + DNase peak (4, 0.60906)	None	0.060 (SYNPR)	19.2	Brain Germinal Matrix	None	Fetal Brain Male	None	Irf_known5, Irf_known6	NA
rs1979271	RBMS3	Other (7, 0.18412)	None	0.020 (RBMS3)	1.5	hESC Derived CD56+ Mesoderm Cultured Cells; Bone Marrow Derived Cultured Mesenchymal Stem Cells; Mesenchymal Stem Cell Derived Chondrocyte Cultured Cells; Mesenchymal Stem Cell Derived Adipocyte Cultured Cells; Muscle Satellite Cultured Cells; Breast Myoepithelial Primary Cells; Adipose Nuclei; Colon Smooth Muscle; Rectal Smooth Muscle; Ovary; Primary T helper naive cells from peripheral blood; F…	Mesenchymal Stem Cell Derived Adipocyte Cultured Cells	None	None	Pou2f2_known8, TATA_known3	NA
rs62372011	PDE4D	TF binding or DNase peak (5, 0.13454)	None	0.080 (PDE4D)	6.24	Aorta, Gastric	Spleen, A549 EtOH 0.02pct Lung Carcinoma Cell Line, H1 BMP4 Derived Trophoblast Cultured Cells, HMEC Mammary Epithelial Primary Cells	None	None	None	NA
rs17653532	PRIM2	TF binding + any motif + DNase peak (3a, 0.29787)	None	0.093 (BAG2)	14.3	Primary T helper cells PMA-I stimulated, Primary T CD8+ naive cells from peripheral blood, Bone Marrow Derived Cultured Mesenchymal Stem Cells, Mesenchymal Stem Cell Derived Chondrocyte Cultured Cells, Adipose Derived Mesenchymal Stem Cell Cultured Cells, Foreskin Fibroblast Primary Cells skin02, Dnd41 TCell Leukemia Cell Line, HSMM cell derived Skeletal Muscle Myotubes Cells, NHLF Lung Fibroblas…	Bone Marrow Derived Cultured Mesenchymal Stem Cells, Primary T CD8+ naive cells from peripheral blood, Bone Marrow Derived Cultured Mesenchymal Stem Cells, Breast Myoepithelial Primary Cells, Adipose Nuclei, Skeletal Muscle Male, HSMM cell derived Skeletal Muscle Myotubes Cells	None	None	Foxl1_2, Mef2_known5, NF-AT	NA
rs79275514	PARK2	Motif hit (6, 0.49716)	None	0.020 (PRKN)	2.5	H9 Derived Neuron Cultured Cells	Monocytes-CD14+ RO01746 Primary Cells	None	None	Foxa_known4, Foxd3, Mef2_known3, TATA_known1	NA
rs111474353	DPCR1	TF binding or DNase peak (5, 0.13454)	8 tissues (Artery Tibial (p=1.00E-05); Nerve Tibial; Muscle Skeletal; Esophagus Gastroesophageal Junction; Skin Sun Exposed Lower leg; Adipose Subcutaneous; Thyroid; Esophagus Mucosa)	0.127 (HLA-C)	1.42	H1 Derived Mesenchymal Stem Cells, Foreskin Keratinocyte Primary Cells skin03, Fetal Intestine Small, Fetal Intestine Large, Stomach Mucosa, Esophagus, Gastric, Pancreas, Lung, Foreskin Melanocyte Primary Cells skin01, Placenta Amnion	Stomach Mucosa, Spleen, H1 Derived Neuronal Progenitor Cultured Cells, Stomach Mucosa, HeLa-S3 Cervical Carcinoma Cell Line	None	None	Egr-1_known1	NA
rs903439	PDE10A	Other (7, 0.18412)	None	0.053 (PDE10A)	3.71	Fetal Thymus, Brain Anterior Caudate	ES-WA7 Cells, ES-UCSF4 Cells	None	None	BATF_disc3, Mef2_known5	NA
rs7393	ZNF775	eQTL + TF binding/Dnase peak (1f, 0.55436)	28 tissues (Muscle Skeletal; Thyroid; Colon Transverse; Whole Blood (p=5.10E-05); Esophagus Muscularis; Esophagus Mucosa; Colon Sigmoid; Cells Cultured fibroblasts (p=8.40E-06); Adipose Subcutaneous; Esophagus Gastroesophageal Junction; Pancreas; Lung (p=1.80E-07); Heart Left Ventricle (p=4.00E-07); Skin Sun Exposed Lower leg; Nerve Tibial; Liver; Stomach; Adrenal Gland; Skin Not Sun Exposed Supr…	0.287 (ZNF775)	5.71	HUES6 Cells; ES-UCSF4 Cells; iPS DF 6.9 Cells; iPS DF 19.11 Cells; ES-UCSF4 Cells; iPS DF 6.9 Cells; iPS DF 19.11 Cells; H9 Derived Neuronal Progenitor Cultured Cells; hESC Derived CD56+ Mesoderm Cultured Cells; hESC Derived CD56+ Ectoderm Cultured Cells; H1 BMP4 Derived Trophoblast Cultured Cells; Primary T cells from peripheral blood; Foreskin Fibroblast Primary Cells skin01; Foreskin Fibroblas…	iPS DF 19.11 Cells; H1 Derived Mesenchymal Stem Cells; Foreskin Fibroblast Primary Cells skin02; Stomach Mucosa; H9 Cells; HUES6 Cells; iPS-18 Cells; H1 Derived Neuronal Progenitor Cultured Cells; Breast Myoepithelial Primary Cells; Brain Cingulate Gyrus; Brain Inferior Temporal Lobe; Brain_Dorsolateral_Prefrontal_Cortex; Skeletal Muscle Male; Fetal Heart	None	None	Zbtb12	NA
rs10887816	RNLS	TF binding or DNase peak (5, 0.00454)	None	0.067 (RNLS)	3.8	H9 Cells; HUES6 Cells; HUES48 Cells; HUES64 Cells; ES-UCSF4 Cells; iPS-20b Cells; iPS-18 Cells; iPS-15b Cells, iPS DF 6.9 Cells, iPS DF 19.11 Cells, hESC Derived CD56+ Ectoderm Cultured Cells; hESC Derived CD184+; Endoderm Cultured Cells; H1 BMP4 Derived Mesendoderm Cultured Cells; Foreskin Melanocyte Primary Cells skin03; Breast Myoepithelial Primary Cells; Brain_Dorsolateral_Prefrontal_Cortex; …	iPS-20b Cells; Skeletal Muscle Female	H1 Cells, iPS DF 6.9 Cells, H1 BMP4 Derived Mesendoderm Cultured Cells	None	CACD_1, ERalpha-a_known4, Roaz_2	NA
rs77119441	SORL1	Other (7, 0.18412)	None	0.040 (BLID)	2.9	H1 Derived Neuronal Progenitor Cultured Cells; Brain Germinal Matrix; Fetal Lung	None	None	None	BDP1_disc1, Nrf-2_1	NA
rs12811317	SYT10	eQTL + TF binding/Dnase peak (1f, 0.83785)	Cells - Cultured fibroblasts (p=3.90E-04)	0.066 (SYT10)	0.648	hESC Derived CD184+ Endoderm Cultured Cells; H9 Cells	None	None	None	TATA_disc9	Pulse rate (p=1.08E-19)
rs79219127	FAM155A	Motif hit (6, 0.5804)	None	0.027 (NALF1)	6	None	None	None	None	CTCF_disc1, Hltf	Hyperfunction of pituitary gland (p=1.32E-06)
rs201088712	CENPJ	TF binding + DNase peak (4, 0.60906)	NA	NA	NA	Aorta; Foreskin Fibroblast Primary Cells skin01; Monocytes-CD14+ RO01746 Primary Cells; Osteoblast Primary Cells	None	None	None	Ets_known6, Ets_known7, TATA_disc3, TR4_disc1	White blood cell count (p=5.98E-03)
rs3015358	DAOA-AS1	Other (7, 0.18412)	None	0.033 (DAOA)	3.81	None	Breast Myoepithelial Primary Cells, Fetal Lung	None	None	SPIB	Treatment with nurofen 200mg tablet (p=1.75E-04); Self-reported septicaemia or sepsis (p=1.38E-03)*
rs114065456	FLRT2/LINC01148	Other (7, 0.18412)	None	NA	1.67	None	H1 Derived Mesenchymal Stem Cells	None	None	CTCF_disc3, Fox, Foxa_disc1, Foxa_known1, Foxa_known2, Foxa_known3, Foxa_known4, Foxd1_1, Foxi1, Foxj2_1, HDAC2_disc2, Nkx6-2, TCF12_disc2, p300_disc3	Cause of death for unspecified septicemia (p=4.58E-06)
rs4028683	NPAP1	Other (7, 0.18412)	None	0.060 (SNRPN)	0.132	None	None	None	None	IRC900814, Pax-4_5	Aspartate transaminase (p=2.02E-04)
rs75858984	ST8SIA3	Other (7, 0.18412)	None	0.066 (ST8SIA3)	1.23	None	iPS-15b Cells	None	None	Foxa_known4, Foxd3	Cause of death: malignant neoplasm of kidney, except renal pelvis (p=1.30E-04) and Inflammatory disorders of male genital organs (p=2.08E-04)*
											*Among the three most significant
