# Supplementary material for: Identifying sepsis susceptibility genes in post-surgical patients using an artificial intelligence approach
Source: Front Med (Lausanne). 2025 Dec 15;12:1644800. doi: 10.3389/fmed.2025.1644800 (PMC12745203; doi:10.3389/fmed.2025.1644800)
Supplement: Supplementary file 3 [file Table_3.XLSX]

## Sheet: Sheet1
Chromosome	Position (Hg37)	SNP	Located	Cytoband	Nearest gene	Associated gene (RefSeq ID)	GWAS pvalue	SHAP values
6	57189167	rs17653532	intron	p11.2	PRIM2	ENST00000274891	0.00118436	0.0542616
3	15115369	rs1575081785	missense	p25.1	RBSN	ENST00000253699	4.98307e-40	0.0498092
3	63389846	rs74707084	intron	p14.2	SYNPR	ENST00000450542	1.27577e-65	0.0487
18	55016814	rs75858984	upstream	q21.31	ST8SIA3	ENST00000324000	1.08648e-24	0.017177
1	218705814	rs1018040	downstream	q41	---	ENST00000391308	1.68592e-05	0.0165654
11	121787956	rs77119441	downstream	q24.1	SORL1	ENST00000260197	1.46616e-16	0.0157572
13	108050599	rs79219127	intron	q33.3	FAM155A	ENST00000375915	4.08658e-33	0.0154028
14	87312206	rs114065456	downstream	q31.3	---	ENST00000553679	4.95642e-32	0.0153203
3	29607405	rs1979271	intron	p24.1	RBMS3	ENST00000273139	0.00244463	0.0138114
13	25480913	rs201088712	missense	q12.12	CENPJ	ENST00000381884	3.49066e-29	0.0132789
5	59757497	rs62372011	intron	q12.1	PDE4D	ENST00000502484	2.28302e-10	0.0130685
7	150095271	rs7393	UTR-3	q36.1	ZNF775	ENST00000329630	0.000971984	0.0111892
6	162119549	rs79275514	intron	q26	PARK2	ENST00000338468	0.000830466	0.0108208
6	30901543	rs111474353	upstream	p21.33	DPCR1	ENST00000462446	6.08342e-59	0.0106804
6	166147479	rs903439	intron	q27	PDE10A	ENST00000580695	1.31473e-05	0.0106389
10	90178820	rs10887816	intron	q23.31	RNLS	ENST00000331772	0.000172087	0.0105018
15	25037506	rs4028683	downstream	q11.2	NPAP1	ENST00000329468	0.00436088	0.0104571
12	33598920	rs12811317	upstream	p11.1	SYT10	ENST00000228567	1.65868e-20	0.0104445
13	105888343	rs3015358	downstream	q33.2	DAOA-AS1	ENST00000448407	0.00177955	0.0103134
1	152453338	rs11205009	upstream	q21.3	LCE5A	ENST00000334269	2.87363e-06	0.0101778
6	57590253	rs75731874	downstream	p11.2	---	ENST00000429582	5.26326e-06	0.00992916
15	54529111	rs12914335	intron	q21.3	UNC13C	ENST00000260323	0.00358382	0.00962921
1	228524756	rs200706907	missense	q42.13	OBSCN	ENST00000284548	7.12631e-32	0.00959933
2	223782306	rs6436361	intron	q36.1	ACSL3	ENST00000357430	0.00284517	0.00938657
18	69774278	rs337718	downstream	q22.3	CBLN2	ENST00000269503	0.00317161	0.00933636
11	110051807	rs4754426	intron	q22.3	RDX	ENST00000528498	0.00238099	0.00909947
22	24882925	rs1543757	intron	q11.23	ADORA2A-AS1	ENST00000326341	1.01283e-28	0.00893449
2	157181925	rs12803	UTR-3	q24.1	NR4A2	ENST00000339562	0.00220955	0.00878989
12	57962132	rs80161048	intron	q13.3	KIF5A	ENST00000286452	4.97818e-12	0.00847097
1	7989566	rs2453021	intron	p36.23	TNFRSF9	ENST00000377507	0.00175323	0.00833024
9	27461903	rs12348943	intron	p21.2	MOB3B	ENST00000262244	0.00318419	0.00828243
5	150909509	rs13174422	intron	q33.1	FAT2	ENST00000261800	0.00367332	0.00821182
15	39442036	rs72739341	intron	q14	---	ENST00000558209	3.75406e-14	0.00801986
1	195155293	rs656518	downstream	q31.3	---	ENST00000430519	0.00460987	0.00789895
15	76734232	rs117035148	intron	q24.3	SCAPER	ENST00000303521	1.13082e-05	0.00783024
7	1055632	rs13232508	intron	p22.3	C7orf50	ENST00000357429	0.00361574	0.00771424
1	76257892	rs12703	synon	p31.1	RABGGTB	ENST00000319942	0.00152818	0.00770264
2	160675638	rs67387640	intron	q24.2	LY75	ENST00000263636	0.000282187	0.00765503
6	9340866	rs12197600	upstream	p24.3	LOC100506288	ENST00000431369	0.00335669	0.00759234
6	32652826	rs28746954	upstream	p21.32	HLA-DQB1	ENST00000399084	0.00496472	0.00748787
2	223917629	rs3795886	synon	q36.1	KCNE4	ENST00000281830	0.0030588	0.00746263
19	2556958	rs7252269	intron	p13.3	GNG7	ENST00000382159	0.000677989	0.00741659
1	191123940	rs12047075	downstream	q31.2	---	ENST00000563320	0.00181186	0.00730727
3	17178779	rs4072191	downstream	p24.3	TBC1D5	ENST00000253692	0.000196523	0.00729915
1	165656600	rs10918242	intron	q24.1	ALDH9A1	ENST00000354775	0.00379306	0.00716673
3	23898074	rs6550807	intron	p24.3	UBE2E1	ENST00000306627	0.00491686	0.00704511
8	27479227	rs492638	upstream	p21.1	CLU	ENST00000316403	0.000102432	0.00702031
16	3534892	rs13740	UTR-3	p13.3	NAA60	ENST00000360862	0.000155705	0.00701176
2	95967623	rs116833964	intron	q11.1	KCNIP3	ENST00000295225	0.00344495	0.00701
6	75127710	rs7765674	intron	q13	LOC101928516	ENST00000435946	0.00214021	0.00696239
14	52781195	rs1254598	UTR-5	q22.1	PTGER2	ENST00000245457	0.00485785	0.00693653
3	4012849	rs1039258	intron	p26.1	SUMF1	ENST00000448413	0.00442948	0.00692588
8	6205055	rs67218403	downstream	p23.1	LOC100287015	ENST00000500118	0.000322966	0.00691877
17	30047760	rs7221602	downstream	q11.2	---	ENST00000365156	0.000245103	0.00691634
12	120111801	12:120111801	missense	q24.23	PRKAB1	ENST00000229328	5.76833e-16	0.00691481
6	30889389	rs2074511	synon	p21.33	VARS2	ENST00000321897	0.00275762	0.00691208
1	26496455	rs2232648	UTR-5	p36.11	ZNF593	ENST00000270812	0.00199772	0.00683309
22	33259625	rs5749529	intron	q12.3	SYN3	ENST00000332840	0.00281334	0.00683006
11	123587101	rs12271464	downstream	q24.1	ZNF202	ENST00000336139	0.00326616	0.00676222
10	15591970	rs764565	intron	p13	ITGA8	ENST00000378076	0.00077421	0.00676201
6	78172992	rs6298	synon	q14.1	HTR1B	ENST00000369947	0.00374547	0.00672512
8	30689558	rs7842110	UTR-3	p12	TEX15	ENST00000256246	0.00154414	0.00670268
2	213317246	rs6726147	intron	q34	ERBB4	ENST00000260943	0.00257642	0.00661811
6	32667230	rs2858312	upstream	p21.32	HLA-DQB1	ENST00000399084	0.0039837	0.00660619
14	90576415	rs2401868	intron	q32.11	KCNK13	ENST00000282146	0.00104634	0.00656151
20	37534688	rs183468536	missense	q11.23	PPP1R16B	ENST00000299824	2.586e-19	0.00646954
14	52781195	rs1254598	UTR-5	q22.1	PTGER2	ENST00000245457	0.00267045	0.00644064
14	51368402	rs12889552	intron	q22.1	ABHD12B	ENST00000337334	0.00341365	0.00636503
11	123625998	rs4935844	upstream	q24.1	OR6X1	ENST00000327930	0.00161138	0.00627585
3	66807053	rs17781617	upstream	p14.1	KBTBD8	ENST00000295568	0.000563505	0.00625837
3	66094824	rs28775013	upstream	p14.1	SLC25A26	ENST00000354883	0.00217366	0.00625406
3	55567619	rs56140442	intron	p14.3	ERC2	ENST00000288221	0.00322851	0.00621718
2	224920176	rs282268	upstream	q36.1	SERPINE2	ENST00000258405	0.000153266	0.00619024
10	94599468	rs2490736	intron	q23.33	EXOC6	ENST00000371547	0.00326704	0.0060538
21	31798061	21:31798061	missense	q22.11	KRTAP13-3	ENST00000390690	8.42168e-27	0.006011
20	15152311	rs76716130	intron	p12.1	MACROD2	ENST00000217246	0.00266331	0.00597304
14	106554341	rs11850633	upstream	q32.33	---	ENST00000390600	0.00463264	0.0059405
1	106191170	rs116021789	upstream	p21.1	---	ENST00000419651	0.000136466	0.0059336
10	67580414	rs11813633	downstream	q21.3	CTNNA3	ENST00000433211	0.000713863	0.00591115
2	121415977	rs875825	downstream	q14.2	---	ENST00000364136	0.0033393	0.00589169
1	155838479	1:155838479	missense	q22	SYT11	ENST00000368324	0.00218751	0.0058893
3	66854561	rs12714780	upstream	p14.1	KBTBD8	ENST00000295568	0.000585002	0.00587157
3	13880285	rs79995382	intron	p25.1	WNT7A	ENST00000285018	0.00344146	0.00584822
6	148871389	rs9485296	UTR-3	q24.3	SASH1	ENST00000367467	0.00175666	0.0058431
1	19756869	rs10917449	intron	p36.13	CAPZB	ENST00000264202	0.00110305	0.00583748
14	82360895	rs4899797	intron	q31.1	---	ENST00000554814	1.32356e-05	0.00580371
16	54039678	rs4784339	intron	q12.2	FTO	ENST00000268349	0.00190609	0.00578997
14	95408809	rs2789383	upstream	q32.13	---	ENST00000490252	0.00365528	0.0057436
1	237547223	rs17682073	intron	q43	RYR2	ENST00000360064	0.00107913	0.00571289
10	68579961	rs4517411	intron	q21.3	CTNNA3	ENST00000373744	0.00176385	0.00567923
3	67340875	rs74525620	downstream	p14.1	KBTBD8	ENST00000295568	0.00223888	0.00564051
1	213864971	rs4655461	upstream	q32.3	---	ENST00000408099	0.00313815	0.00563895
6	69674870	rs9446078	intron	q12	BAI3	ENST00000370598	0.00275741	0.00563702
14	21526079	rs12437266	missense	q11.2	RNASE8	ENST00000308227	0.0029486	0.00559539
3	115373729	rs2118604	intron	q13.31	GAP43	ENST00000305124	2.24745e-05	0.0055421
16	55780826	rs6499782	intron	q12.2	---	ENST00000566467	0.00247455	0.00552314
12	84349611	rs11116134	downstream	q21.31	---	ENST00000408221	0.00274738	0.00547158
3	73016584	rs3732443	intron	p13	GXYLT2	ENST00000389617	0.000749675	0.00545104
1	75037845	rs12723334	synon	p31.1	ERICH3	ENST00000326665	0.00427576	0.00542354
2	157154709	rs835473	downstream	q24.1	NR4A2	ENST00000339562	8.02049e-05	0.00538899
10	16555802	rs4747277	UTR-3	p13	C1QL3	ENST00000298943	0.00313466	0.0053857
14	36666499	rs1766124	upstream	q13.3	---	ENST00000390782	4.48614e-08	0.00538003
10	44108129	rs3123680	intron	q11.21	ZNF485	ENST00000361807	0.00246786	0.00537113
11	75006877	11:75006877	intron	q13.4	ARRB1	ENST00000360025	0.00489725	0.00535012
13	103479882	rs9557938	intron	q33.1	BIVM	ENST00000257336	0.000491669	0.00534619
18	64719539	rs12959028	upstream	q22.1	MIR5011	ENST00000578054	0.00155895	0.00531924
22	49913022	rs134467	intron	q13.33	C22orf34	ENST00000414287	0.000603631	0.00531814
3	61590181	rs4390919	intron	p14.2	PTPRG	ENST00000295874	0.00377159	0.00521555
5	147289666	rs7719581	upstream	q32	---	ENST00000509352	0.000588329	0.00520757
22	46213841	rs7292652	intron	q13.31	ATXN10	ENST00000252934	9.74674e-05	0.0051924
12	113315391	rs35986022	intron	q24.13	RPH3A	ENST00000389385	0.00150364	0.00517612
14	90863489	rs12886342	UTR-5	q32.11	CALM1	ENST00000356978	0.000262673	0.00516522
6	106568034	rs548234	downstream	q21	ATG5	ENST00000369070	0.00189857	0.00514036
18	51063768	rs4245261	intron	q21.2	---	ENST00000582064	0.00340935	0.00511984
15	36260238	rs17616971	intron	q14	---	ENST00000560886	0.0035644	0.00510779
17	48845889	rs72839298	upstream	q21.33	LINC00483	ENST00000502517	0.000195866	0.00510401
2	102292286	rs2016677	upstream	q11.2	MAP4K4	ENST00000427603	0.000129427	0.00510012
4	184990090	rs4862299	downstream	q35.1	STOX2	ENST00000308497	0.000161196	0.00502387
14	99481788	rs61979289	upstream	q32.2	---	ENST00000423922	0.00439267	0.00501374
3	63639624	rs1158143	intron	p14.2	SNTN	ENST00000343837	0.00271958	0.00501152
8	42616700	rs17694503	intron	p11.21	CHRNA6	ENST00000276410	0.00026621	0.00500095
3	16093121	rs17041819	upstream	p25.1	GALNT15	ENST00000339732	0.00388516	0.00499592
21	19157415	rs4818383	intron	q21.1	C21orf91-OT1	ENST00000430401	0.00432154	0.00498469
13	105247086	rs9514296	upstream	q33.2	---	ENST00000415853	0.000194063	0.00498067
5	21722174	rs10461804	intron	p14.3	---	ENST00000522350	0.000956155	0.00493903
21	39986245	rs460574	intron	q22.2	ERG	ENST00000398910	0.00194597	0.00493096
11	78750486	rs72949528	intron	q14.1	TENM4	ENST00000278550	2.54445e-06	0.00492273
6	93157441	rs6925696	upstream	q16.1	---	ENST00000564251	0.000510692	0.0049203
13	47996857	rs1340343	downstream	q14.2	---	ENST00000420444	0.00237519	0.0049116
11	129195522	rs11221667	upstream	q24.3	BARX2	ENST00000281437	0.00265911	0.00489404
22	27065681	rs4822767	intron	q12.1	---	ENST00000382641	0.000864523	0.00488711
18	938932	rs2027667	upstream	p11.32	LOC388456	ENST00000564872	0.00473859	0.00488173
17	20989387	rs117800424	intron	p11.2	HP08942	ENST00000456235	0.000301721	0.0048705
16	78180076	rs10153091	intron	q23.1	WWOX	ENST00000355860	0.00172988	0.00485367
17	27647630	rs797973	upstream	q11.2	NUFIP2	ENST00000225388	0.00174522	0.00484413
5	171578654	rs10072216	intron	q35.1	STK10	ENST00000176763	0.00319356	0.00484156
3	187386831	rs4988514	UTR-3	q27.3	SST	ENST00000287641	0.00290048	0.00483721
5	22148025	rs4590152	intron	p14.3	CDH12	ENST00000382254	0.00369075	0.00481662
6	32903900	rs151719	intron	p21.32	HLA-DMB	ENST00000414017	0.00479582	0.00481047
13	97517119	rs7332653	downstream	q32.1	HS6ST3	ENST00000376705	0.00114641	0.00480757
18	72163592	rs6566811	UTR-5	q22.3	CNDP2	ENST00000324262	0.00421685	0.00478723
13	105269066	rs1434344	upstream	q33.2	---	ENST00000415853	0.000665287	0.00475055
6	31484550	rs3093999	downstream	p21.33	---	ENST00000403866	0.00224553	0.00473621
3	67120406	rs61573242	downstream	p14.1	KBTBD8	ENST00000295568	0.00180337	0.00473407
17	26775741	rs4555192	downstream	q11.2	---	ENST00000481916	0.00485646	0.00473383
7	155132565	rs59355690	downstream	q36.3	INSIG1	ENST00000340368	0.00464155	0.00472795
3	118945796	rs3764779	missense	q13.32	B4GALT4	ENST00000359213	0.00312629	0.00472215
3	67068622	rs78680609	downstream	p14.1	KBTBD8	ENST00000295568	0.00039882	0.00471827
8	106260316	rs10097782	intron	q23.1	---	ENST00000518180	0.00140158	0.00470981
12	27687714	rs7971294	intron	p11.23	PPFIBP1	ENST00000228425	0.00202228	0.0046965
1	238498918	rs12118234	downstream	q43	LINC01139	ENST00000400946	0.001483	0.00468365
8	125801903	rs62530567	upstream	q24.13	MTSS1	ENST00000354184	0.000273562	0.00463895
8	3698639	rs7004962	intron	p23.2	CSMD1	ENST00000400186	0.00286085	0.00463716
5	112888882	5:112888882	missense	q22.2	YTHDC2	ENST00000161863	0.00253968	0.00461768
13	110813709	rs1133219	synon	q34	COL4A1	ENST00000375820	0.000344458	0.00460666
9	140101944	rs6606563	intron	q34.3	NDOR1	ENST00000344894	0.00265612	0.00460588
9	7371646	rs1926363	downstream	p24.1	KDM4C	ENST00000381309	0.00471975	0.00456397
7	155102400	rs56680284	downstream	q36.3	INSIG1	ENST00000340368	0.00180322	0.00455918
3	21517454	rs147389783	intron	p24.3	ZNF385D	ENST00000281523	0.000300356	0.00455607
14	46751560	rs118000439	intron	q21.2	LINC00871	ENST00000555246	0.000815071	0.00455135
5	147499891	rs2303070	missense	q32	SPINK5	ENST00000256084	0.00138279	0.00451015
13	51636099	rs79998113	intron	q14.3	GUCY1B2	ENST00000389600	0.000468426	0.00450529
14	63677622	rs10132679	intron	q23.2	RHOJ	ENST00000316754	0.000772727	0.00447974
17	26747905	rs56059721	downstream	q11.2	---	ENST00000579654	0.000808874	0.00447282
8	36767024	rs28608091	missense	p11.23	KCNU1	ENST00000399881	0.0045932	0.00445706
9	140130606	rs28542318	missense	q34.3	SLC34A3	ENST00000361134	0.00126989	0.00445367
14	67979845	rs7155911	intron	q24.1	TMEM229B	ENST00000357461	0.00173264	0.00445063
20	35490886	rs926907	intron	q11.23	SOGA1	ENST00000237536	0.00300602	0.00441486
5	113085683	rs4705585	downstream	q22.2	YTHDC2	ENST00000512600	0.00175659	0.00439687
16	77359919	16:77359919	missense	q23.1	ADAMTS18	ENST00000282849	0.000338488	0.00438982
14	47541797	rs7140413	intron	q21.3	MDGA2	ENST00000357362	0.00243921	0.00438432
2	138073795	rs17738873	intron	q22.1	THSD7B	ENST00000272643	0.00285247	0.00438151
7	20584559	rs12700215	downstream	p21.1	ITGB8	ENST00000222573	0.00392658	0.00438135
7	151394623	rs10269789	intron	q36.1	PRKAG2	ENST00000287878	0.00212447	0.00436381
12	67082433	rs11176379	intron	q14.3	GRIP1	ENST00000538373	0.000385795	0.00436303
1	190681824	rs1408840	intron	q31.1	LOC440704	ENST00000413356	0.00268882	0.00435784
7	150671895	7:150671895	missense	q36.1	KCNH2	ENST00000262186	0.0015732	0.00433902
15	47552657	rs35462331	intron	q21.1	SEMA6D	ENST00000558014	0.000618815	0.004337
3	41948665	rs9838537	intron	p22.1	ULK4	ENST00000301831	0.00238693	0.00433233
10	29463251	rs490959	upstream	p12.1	LYZL1	ENST00000375500	0.00495936	0.00432818
6	130154667	rs9492393	missense	q22.33	TMEM244	ENST00000368143	4.47477e-06	0.00432549
10	8602516	rs7080633	upstream	p14	---	ENST00000425516	0.00288218	0.00431248
7	76723573	rs2110325	intron	q11.23	---	ENST00000443595	0.00197375	0.00429898
17	26776695	rs55874172	downstream	q11.2	---	ENST00000481916	0.00191973	0.00426451
1	63210814	rs12124310	upstream	p31.3	ATG4C	ENST00000371120	0.00457938	0.0042475
3	81455569	rs62265363	downstream	p12.2	GBE1	ENST00000429644	0.000781909	0.00423161
13	51548355	rs11616524	downstream	q14.3	RNASEH2B	ENST00000422660	0.00129336	0.00422954
1	81371889	rs6686802	downstream	p31.1	LOC101927412	ENST00000443104	0.000679918	0.00422731
18	69968737	rs7229692	downstream	q22.3	CBLN2	ENST00000269503	0.00130558	0.00421975
2	231555423	rs938907	downstream	q37.1	---	ENST00000362921	0.00314533	0.00419913
10	95098144	rs10786089	intron	q23.33	MYOF	ENST00000358334	0.000397306	0.00419101
7	15478684	rs6948865	intron	p21.2	AGMO	ENST00000342526	0.00157506	0.00417669
14	101644828	rs12589075	upstream	q32.31	---	ENST00000384034	0.000409901	0.0041609
13	103549587	rs7995552	downstream	q33.1	SLC10A2	ENST00000245312	0.00478233	0.0041571
1	25729118	rs35109888	missense	p36.11	RHCE	ENST00000243186	0.00324894	0.00415329
6	162790478	rs6455813	intron	q26	PARK2	ENST00000338468	0.00400341	0.00414305
8	4751072	rs1370757	intron	p23.2	CSMD1	ENST00000400186	0.000223523	0.00413375
22	48023241	rs8137874	exon	q13.31	LINC00898	ENST00000380990	0.00305069	0.00413039
6	30933975	rs2532919	upstream	p21.33	MUC21	ENST00000376296	0.00449935	0.00412618
5	162205240	rs73797900	downstream	q34	---	ENST00000458002	0.00362085	0.00408123
1	37572630	rs11263975	upstream	p34.3	GRIK3	ENST00000373093	4.45306e-05	0.00407713
1	38488626	rs72663617	intron	p34.3	UTP11L	ENST00000373014	0.00344186	0.00405536
10	10542851	rs4747862	downstream	p14	---	ENST00000448495	0.00269123	0.00404596
6	33722098	rs4713676	downstream	p21.31	LEMD2	ENST00000293760	0.00456563	0.0040383
14	89747162	rs11845021	intron	q31.3	FOXN3	ENST00000261302	0.00265294	0.0040227
14	67985000	rs11627207	intron	q24.1	TMEM229B	ENST00000554278	0.00103367	0.00400101
3	79897037	rs17017297	upstream	p12.2	ROBO1	ENST00000464233	0.00018861	0.00399972
1	18330746	rs76593281	downstream	p36.13	ACTL8	ENST00000375406	9.72131e-22	0.00399222
3	115408353	rs283379	intron	q13.31	GAP43	ENST00000305124	0.00187609	0.00398844
13	37347977	rs3897230	upstream	q13.3	---	ENST00000453620	0.00127688	0.00397858
3	115375882	rs73140349	intron	q13.31	GAP43	ENST00000305124	0.000234193	0.00396212
16	8841547	rs3815507	intron	p13.2	ABAT	ENST00000268251	0.000422903	0.00395006
2	87061258	rs59440503	intron	p11.2	CD8B	ENST00000331469	0.00104309	0.00392388
12	14653867	rs2900333	downstream	p13.1	PLBD1	ENST00000240617	0.00195356	0.00390273
13	103442251	rs7329172	intron	q33.1	KDELC1	ENST00000376004	0.00162733	0.00388855
1	176936566	rs10798490	intron	q25.2	ASTN1	ENST00000281881	0.000619615	0.00388231
13	106418016	rs1328101	downstream	q33.2	LINC00343	ENST00000415294	0.00257147	0.00385574
3	32510973	rs431801	intron	p22.3	CMTM7	ENST00000487007	0.00362005	0.00385499
17	709906	rs8072137	intron	p13.3	NXN	ENST00000336868	0.00479271	0.00385412
3	3988738	rs2629179	intron	p26.2	SUMF1	ENST00000448413	0.0019085	0.00384905
18	49277171	rs4940135	downstream	q21.2	---	ENST00000462935	0.00208894	0.00384176
1	37044846	rs12752556	upstream	p34.3	CSF3R	ENST00000373103	0.00461816	0.00383928
3	10719530	rs11920812	intron	p25.3	ATP2B2	ENST00000397077	0.00338406	0.00383709
19	50411132	rs9523	intron	q13.33	IL4I1	ENST00000341114	0.00289493	0.00381573
9	131836402	rs11564099	downstream	q34.11	FAM73B	ENST00000358369	0.00138725	0.00380281
7	37863441	rs77197131	intron	p14.1	GPR141	ENST00000461610	0.00250755	0.0037878
11	74870884	rs11236359	intron	q13.4	SLCO2B1	ENST00000289575	0.00250486	0.00378563
8	106230162	rs77146786	intron	q23.1	---	ENST00000518180	0.00156505	0.00377594
3	68328674	rs11709646	intron	p14.1	FAM19A1	ENST00000478136	0.00345092	0.00375189
13	102109885	rs9557656	intron	q33.1	ITGBL1	ENST00000376180	0.0001622	0.00375184
7	143217190	rs2949770	exon	q35	EPHA1-AS1	ENST00000429289	0.00130839	0.00375161
8	62002590	rs3940483	intron	q12.2	CLVS1	ENST00000522621	0.000461714	0.0037504
15	20071753	rs117209541	upstream	q11.1	---	ENST00000400231	0.00166291	0.00374476
5	146541631	rs17581504	downstream	q32	---	ENST00000504297	0.00409423	0.00374433
14	24643025	rs7154911	intron	q12	REC8	ENST00000311457	0.00351706	0.00373684
7	27179039	rs17500835	intron	p15.2	---	ENST00000467897	0.000184797	0.00373594
6	30056476	6:30056476	upstream	p22.1	RNF39	ENST00000244360	0.00267416	0.00372597
17	15192523	rs9896534	downstream	p12	TEKT3	ENST00000395930	0.000424524	0.00371604
5	150642265	rs6579845	intron	q33.1	GM2A	ENST00000357164	0.00425084	0.00371213
1	22577371	rs2807337	upstream	p36.12	WNT4	ENST00000441048	0.00345581	0.00370759
1	25729118	rs35109888	missense	p36.11	RHCE	ENST00000243186	0.00459586	0.00370703
2	215990373	rs114223794	intron	q35	ABCA12	ENST00000272895	0.00404141	0.00370236
2	174478911	rs1465874	downstream	q31.1	---	ENST00000422627	0.00181969	0.00369886
8	43490357	rs7459646	downstream	p11.1	---	ENST00000408368	0.000944641	0.00368869
12	71940285	rs1290256	intron	q21.1	LGR5	ENST00000266674	0.00291223	0.00368521
12	90744311	rs17837004	downstream	q21.33	---	ENST00000549470	0.000104852	0.00368271
4	186038574	rs11734260	downstream	q35.1	LOC101928877	ENST00000509017	0.00154434	0.00367706
22	40729614	rs470113	UTR-3	q13.1	TNRC6B	ENST00000301923	0.000387249	0.00367606
4	188366900	rs11132454	upstream	q35.2	---	ENST00000505334	0.00158744	0.00367415
3	3964023	rs1373437	intron	p26.2	SUMF1	ENST00000448413	0.00174915	0.00366843
10	2397453	rs34165232	upstream	p15.3	LINC00701	ENST00000418295	0.000326561	0.00366837
5	150428871	rs6862024	intron	q33.1	TNIP1	ENST00000315050	0.00238715	0.00366558
15	88020975	rs41419445	intron	q25.3	---	ENST00000560439	0.000722725	0.00363425
3	189173672	rs6791867	downstream	q28	TPRG1	ENST00000345063	0.00342229	0.0036332
6	166889160	rs2235278	intron	q27	RPS6KA2	ENST00000265678	0.00020719	0.00362431
3	656642	rs9834367	intron	p26.3	LINC01266	ENST00000420823	0.00268126	0.00362327
8	4912561	rs11777292	downstream	p23.2	---	ENST00000518519	0.00462961	0.00361945
11	132720335	rs2725439	intron	q25	OPCML	ENST00000331898	1.30018e-05	0.00361701
8	41846687	rs7008906	intron	p11.21	KAT6A	ENST00000265713	0.00050735	0.00360102
3	67426281	rs35494829	missense	p14.1	SUCLG2	ENST00000307227	0.00292618	0.0036003
11	112642976	rs7113406	upstream	q23.2	---	ENST00000524772	0.00235098	0.00359951
17	30046467	rs7216135	downstream	q11.2	---	ENST00000365156	0.000278224	0.00359487
21	32487749	rs2833271	downstream	q22.11	TIAM1	ENST00000286827	0.00450927	0.00359267
11	132759270	rs79183574	intron	q25	OPCML	ENST00000331898	0.000389065	0.00358478
2	205062901	rs13022961	downstream	q33.3	---	ENST00000411436	0.0019259	0.0035841
8	43402234	rs10808970	upstream	p11.1	---	ENST00000408368	0.000225872	0.00358354
17	67273882	rs536009	missense	q24.3	ABCA5	ENST00000392676	0.00158437	0.00358292
19	47143368	rs931647	upstream	q13.32	GNG8	ENST00000300873	0.00210398	0.00357832
9	107688059	rs2515609	intron	q31.1	ABCA1	ENST00000374733	0.00287721	0.00356869
6	66946119	rs208516	upstream	q12	---	ENST00000402902	0.00150851	0.00354499
11	125351472	rs597570	missense	q24.2	FEZ1	ENST00000278919	0.00347186	0.00354383
14	32389856	rs12432094	downstream	q12	NUBPL	ENST00000281081	0.00316827	0.00353691
7	50467767	rs61731355	synon	p12.2	IKZF1	ENST00000331340	0.00408032	0.00353399
18	54943951	rs2193280	downstream	q21.31	---	ENST00000365370	0.00121429	0.00353283
1	214962771	rs12734277	upstream	q41	---	ENST00000328713	0.00434641	0.00352
6	113692662	rs6568780	downstream	q21	---	ENST00000421737	0.00438619	0.0035089
3	59670729	rs1672318	downstream	p14.2	---	ENST00000482313	0.00412	0.0035087
12	78566761	rs377854	intron	q21.2	NAV3	ENST00000228327	0.0010821	0.00350505
22	34972634	rs714018	upstream	q12.3	---	ENST00000450365	0.0046443	0.00349805
3	69153854	rs7038	UTR-3	p14.1	ARL6IP5	ENST00000273258	0.00103825	0.00349436
10	73096236	rs12256138	intron	q22.1	SLC29A3	ENST00000373189	0.00104583	0.0034925
6	18293832	rs368735	upstream	p22.3	---	ENST00000362845	0.00300844	0.00348804
13	24115391	rs76131936	upstream	q12.12	TNFRSF19	ENST00000248484	0.00226407	0.0034853
9	34381055	9:34381055	missense	p13.3	C9orf24	ENST00000297623	3.2151e-05	0.00348513
5	52140640	rs62357147	intron	q11.2	ITGA1	ENST00000282588	0.00249756	0.00348416
22	49926273	rs134452	intron	q13.33	C22orf34	ENST00000414287	0.00014626	0.00348306
13	86275259	rs1538052	upstream	q31.1	RNU6-72P	ENST00000384285	0.00281352	0.00347765
7	154515442	rs4960603	intron	q36.2	DPP6	ENST00000332007	0.0013166	0.00347471
6	32780724	rs11244	UTR-3	p21.32	HLA-DOB	ENST00000438763	0.00450931	0.00347471
11	106197977	rs687908	downstream	q22.3	GUCY1A2	ENST00000526355	0.00404037	0.00347426
15	48733923	15:48733923	missense	q21.1	FBN1	ENST00000316623	0.00252621	0.00346923
6	146755842	rs9373491	synon	q24.3	GRM1	ENST00000282753	0.00346814	0.00345252
6	32800224	rs2228397	synon	p21.32	TAP2	ENST00000374897	0.00103346	0.00345146
17	8302505	17:8302505	upstream	p13.1	RNF222	ENST00000399398	0.00465802	0.00343833
1	145831160	rs35724622	intron	q21.1	NBPF25P	ENST00000437377	0.00461453	0.00343673
4	57470257	rs11729374	downstream	q12	THEGL	ENST00000512175	0.00216638	0.00342413
12	8133373	rs11609211	downstream	p13.31	---	ENST00000383909	0.00239768	0.00342053
5	93798595	rs17379159	intron	q15	KIAA0825	ENST00000312498	0.00300866	0.00341947
9	30069805	rs62538326	upstream	p21.1	---	ENST00000426028	0.00299249	0.00341395
15	89182596	rs3200942	UTR-5	q26.1	ISG20	ENST00000306072	8.47739e-06	0.00340961
12	67806049	rs10784626	downstream	q15	---	ENST00000535885	0.00337007	0.00340208
22	37915145	rs79861380	synon	q13.1	CARD10	ENST00000251973	0.00354684	0.00340114
20	35487159	rs1146261	intron	q11.23	SOGA1	ENST00000237536	0.00171156	0.00339456
8	41261544	rs10097592	upstream	p11.21	SFRP1	ENST00000220772	0.00222	0.00339291
16	59098285	rs4133364	intron	q21	---	ENST00000500117	0.000906242	0.00338801
6	11870567	rs74789107	upstream	p24.1	---	ENST00000299540	0.00288045	0.00338395
3	170032677	rs1997061	downstream	q26.2	PRKCI	ENST00000295797	0.000448452	0.00334506
8	55402535	rs13277097	downstream	q11.23	---	ENST00000413112	0.00351193	0.00333779
8	22088632	rs12541373	intron	p21.3	PHYHIP	ENST00000321613	0.000316003	0.00333108
15	94838581	rs7176568	intron	q26.2	MCTP2	ENST00000456504	0.00200206	0.00333065
18	55648269	rs6566914	downstream	q21.31	---	ENST00000577323	0.000577375	0.00332777
12	67779571	rs74836723	downstream	q15	---	ENST00000535885	0.00316563	0.00332565
5	119998319	rs1449166	intron	q23.1	PRR16	ENST00000379551	0.00363788	0.00331808
17	1542153	rs2272012	synon	p13.3	SCARF1	ENST00000263071	0.000684979	0.00331257
8	13499052	rs77351690	upstream	p22	---	ENST00000529018	0.000271206	0.00331042
6	76967491	rs11755690	downstream	q14.1	---	ENST00000410720	0.00307421	0.00330352
5	140772427	rs726684	intron	q31.3	PCDHGA3	ENST00000253812	0.00428915	0.0032981
5	115698231	rs929752	intron	q23.1	COMMD10	ENST00000503424	0.00405661	0.00329693
22	30709191	rs4320024	intron	q12.2	TBC1D10A	ENST00000215790	0.00446686	0.00328253
1	214961863	rs12405065	upstream	q41	---	ENST00000328713	0.000183874	0.00327066
2	238449108	2:238449108	missense	q37.3	MLPH	ENST00000264605	0.000486951	0.00326442
1	2938697	NA		NA		NA	0.00242912	0.00325048
21	38908793	rs2835790	downstream	q22.13	DYRK1A	ENST00000339659	0.00179146	0.00324521
15	89189934	rs8025352	intron	q26.1	ISG20	ENST00000306072	0.000267358	0.00324464
17	57482182	rs7223146	downstream	q22	LOC101927728	ENST00000584262	0.00256425	0.00323695
1	48866555	rs41289162	intron	p33	SPATA6	ENST00000371843	1.83502e-05	0.00323686
22	49668137	rs7288663	downstream	q13.33	C22orf34	ENST00000414287	0.000775065	0.00322997
14	95320698	rs941654	upstream	q32.13	---	ENST00000490252	0.00226606	0.00322802
9	22417552	rs7846900	upstream	p21.3	DMRTA1	ENST00000325870	0.000452616	0.0032255
12	21392572	rs11045891	downstream	p12.1	SLCO1B1	ENST00000256958	0.00238303	0.0032183
14	21526044	rs12435011	UTR-5	q11.2	RNASE8	ENST00000308227	0.00268096	0.003214
22	24189032	rs8138673	upstream	q11.23	DERL3	ENST00000290730	0.00306222	0.00321376
1	13835765	rs11576472	intron	p36.21	LRRC38	ENST00000376085	0.00431275	0.00321274
20	40910951	rs41308707	intron	q12	PTPRT	ENST00000356100	0.00184747	0.00320852
6	32797876	rs241436	intron	p21.32	TAP2	ENST00000374897	0.00138065	0.00319994
2	157406249	rs2116665	missense	q24.1	GPD2	ENST00000310454	0.00390535	0.00319032
16	50745583	rs1861759	synon	q12.1	NOD2	ENST00000300589	0.000403115	0.00318899
1	11854476	rs1801131	missense	p36.22	MTHFR	ENST00000376583	0.00244529	0.00318242
1	27278521	rs3010110	synon	p36.11	KDF1	ENST00000320567	0.00258283	0.00317379
5	49441808	rs12521033	downstream	q11.1	EMB	ENST00000303221	0.00174169	0.00315982
1	165667781	rs12408101	synon	q24.1	ALDH9A1	ENST00000354775	0.000307549	0.00315933
21	32495866	rs2255507	intron	q22.11	TIAM1	ENST00000286827	0.0034972	0.00315064
5	150425467	rs2233299	synon	q33.1	TNIP1	ENST00000315050	0.00122824	0.00313949
3	108983718	rs2178393	downstream	q13.13	DPPA2	ENST00000478945	0.00454541	0.00313719
2	130498118	rs34057032	downstream	q21.1	---	ENST00000418508	0.00396279	0.00312726
2	95700730	rs3113002	intron	q11.1	MAL	ENST00000309988	0.00159865	0.00312574
20	3694241	rs17724516	upstream	p13	HSPA12B	ENST00000254963	0.000104821	0.00312386
14	93649383	rs15837	UTR-3	q32.12	MOAP1	ENST00000298894	0.00169468	0.00311941
1	4651472	rs164773	upstream	p36.32	AJAP1	ENST00000378190	2.12096e-28	0.0031149
6	2869288	rs9392434	intron	p25.2	---	ENST00000420981	0.00203167	0.00310628
18	2281933	rs648992	downstream	p11.32	METTL4	ENST00000319888	0.00491936	0.00310439
22	31532960	rs2232183	missense	q12.2	PLA2G3	ENST00000215885	0.00140455	0.00310315
15	102045402	rs7166024	intron	q26.3	PCSK6	ENST00000557794	0.00448897	0.00309151
11	120417553	rs11217913	intron	q23.3	GRIK4	ENST00000527524	0.00405717	0.00309045
14	76955947	rs2980896	intron	q24.3	ESRRB	ENST00000261532	0.00465288	0.00308733
4	165360965	rs868787	upstream	q32.3	MARCH1	ENST00000503008	0.0034048	0.00307971
15	78656319	rs3843956	downstream	q25.1	CRABP1	ENST00000299529	0.000885529	0.00306619
1	237580612	rs6673187	intron	q43	RYR2	ENST00000360064	0.00145591	0.00306148
1	68635390	rs2566755	intron	p31.3	WLS	ENST00000262348	0.00330309	0.00305905
3	81456652	rs9856502	downstream	p12.2	GBE1	ENST00000429644	0.000798273	0.0030452
2	122325081	rs17775949	intron	q14.2	CLASP1	ENST00000263710	0.000963135	0.00304112
13	63629532	rs3119956	upstream	q21.31	---	ENST00000438352	0.0030955	0.0030399
2	223136970	rs13018600	intron	q36.1	PAX3	ENST00000336840	0.0038901	0.00303689
6	44150209	rs7755311	intron	p21.1	CAPN11	ENST00000398776	0.000398871	0.00303386
6	164088863	rs4709738	upstream	q26	---	ENST00000446476	0.00070148	0.00302136
2	223156587	rs7600206	intron	q36.1	PAX3	ENST00000336840	0.000608935	0.00302014
6	38139945	rs9470807	UTR-3	p21.2	BTBD9	ENST00000314100	0.00224926	0.00301158
6	30899233	rs4713402	UTR-3	p21.33	SFTA2	ENST00000359086	0.00406597	0.00301005
17	74494492	rs62086562	intron	q25.1	RHBDF2	ENST00000313080	0.00242385	0.00300609
22	24052031	rs9608174	exon	q11.23	---	ENST00000421064	0.00248862	0.00300109
3	42362674	rs11707922	exon	p22.1	---	ENST00000429385	8.4861e-05	0.00299279
9	122868699	rs5020365	downstream	q33.2	MIR147A	ENST00000385079	0.00479365	0.00298839
6	119102271	rs7743045	intron	q22.31	LOC100287632	ENST00000429807	0.00249879	0.00298748
1	68635075	rs1430742	intron	p31.3	WLS	ENST00000262348	0.00400086	0.00298571
9	138657053	rs58604946	intron	q34.3	KCNT1	ENST00000263604	0.000977327	0.00298382
6	125039881	rs1415761	intron	q22.31	NKAIN2	ENST00000368417	0.00148732	0.00297911
11	73020345	11:73020345	missense	q13.4	ARHGEF17	ENST00000263674	0.00168259	0.00296494
14	60031996	rs1980580	intron	q23.1	CCDC175	ENST00000281581	0.00418318	0.00296156
2	241576399	rs1368222	downstream	q37.3	GPR35	ENST00000319838	0.00387157	0.00295783
1	81444580	rs4650502	downstream	p31.1	LOC101927412	ENST00000443104	0.00100838	0.00295752
14	47534306	rs10134228	intron	q21.3	MDGA2	ENST00000357362	0.00148089	0.00295707
5	23947580	rs34391972	downstream	p14.2	---	ENST00000511286	0.000153447	0.0029491
20	47032783	rs1555580	upstream	q13.13	---	ENST00000446280	0.00356643	0.00294552
14	54192194	rs183302	downstream	q22.2	---	ENST00000418927	0.00081389	0.00294539
22	49676056	rs4504113	downstream	q13.33	C22orf34	ENST00000414287	0.000379405	0.0029448
12	69508022	rs10784757	downstream	q15	---	ENST00000516738	0.00171798	0.00294002
3	67365224	rs10510964	downstream	p14.1	---	ENST00000484222	0.002407	0.00293631
6	18270644	rs214566	downstream	p22.3	---	ENST00000362845	0.00011888	0.00293615
15	33346496	rs343914	intron	q13.3	FMN1	ENST00000334528	0.00254583	0.00292931
19	55394279	rs75624670	intron	q13.42	FCAR	ENST00000345937	0.00117319	0.00292196
10	79911405	rs78883330	upstream	q22.3	---	ENST00000417003	3.33832e-07	0.00291913
6	80564836	rs346291	exon	q14.1	---	ENST00000403623	0.00418397	0.00291813
3	58512237	rs1127745	synon	p14.3	ACOX2	ENST00000302819	3.2793e-05	0.00291376
2	162549321	rs1040135	intron	q24.2	SLC4A10	ENST00000272716	0.00193393	0.00291324
9	71607398	rs12551921	intron	q21.11	PIP5K1B	ENST00000265382	0.00291212	0.00290818
2	233987114	rs9288685	intron	q37.1	INPP5D	ENST00000359570	0.00412492	0.0029077
2	91925461	rs7559391	intron	p11.1	---	ENST00000445234	0.000793803	0.00290395
8	125248576	rs4612322	intron	q24.13	LOC101927588	ENST00000523703	0.00121325	0.00290373
6	30066031	rs916570	downstream	p22.1	TRIM31	ENST00000376734	0.00335914	0.0029003
1	110409786	rs10857802	intron	p13.3	---	ENST00000453347	0.00158135	0.00289733
16	31567942	rs57794268	downstream	p11.2	---	ENST00000566443	6.96566e-28	0.00289694
11	106169231	rs4755144	downstream	q22.3	LOC101928535	ENST00000525797	0.00094223	0.00289503
5	23727533	rs2356811	downstream	p14.2	---	ENST00000511286	0.000171334	0.00289246
12	109862632	12:109862632	splice-site	q24.11	MYO1H	ENST00000310903	0.000741891	0.00288456
6	162880494	rs2056907	intron	q26	PARK2	ENST00000338468	0.000121008	0.00287566
19	6668972	rs1077667	intron	p13.3	TNFSF14	ENST00000245912	0.00293645	0.00287248
12	31784815	rs7974863	upstream	p11.21	METTL20	ENST00000412352	0.00175789	0.00286947
22	25401437	rs9612826	intron	q11.23	KIAA1671	ENST00000406486	0.0029964	0.00286925
5	146540899	rs2913326	downstream	q32	---	ENST00000504297	0.00112281	0.00285828
1	160787057	rs496201	intron	q23.3	LY9	ENST00000263285	0.00301373	0.00285793
12	21329761	rs11045818	synon	p12.1	SLCO1B1	ENST00000256958	0.00348798	0.00284999
4	141031721	rs35090842	intron	q31.1	MAML3	ENST00000502696	0.00290808	0.00284898
21	21053988	rs34625375	upstream	q21.1	---	ENST00000282964	0.00456199	0.00284863
11	62652779	rs4726	synon	q12.3	SLC3A2	ENST00000338663	9.75363e-05	0.00284236
1	220880361	rs79642024	downstream	q41	C1orf115	ENST00000294889	0.0036137	0.00283928
1	189789092	rs7540504	downstream	q31.1	---	ENST00000419614	0.000186236	0.00283809
6	29939852	rs435766	intron	p22.1	---	ENST00000413248	0.00136778	0.00283322
7	20561303	rs2214244	downstream	p21.1	ITGB8	ENST00000222573	0.000130038	0.00283243
3	59967022	rs3772489	intron	p14.2	FHIT	ENST00000341848	0.00199164	0.0028312
11	70187783	rs6592542	intron	q13.3	PPFIA1	ENST00000253925	0.00222181	0.00283087
16	64798454	rs231113	downstream	q21	CDH11	ENST00000268603	0.00387914	0.00282983
8	42399906	rs13273204	intron	p11.21	SMIM19	ENST00000414154	0.00454093	0.00282947
6	162862951	rs1078259	intron	q26	PARK2	ENST00000338468	0.000719342	0.00282801
20	8701265	rs55775700	intron	p12.3	PLCB1	ENST00000338037	0.00406307	0.00282801
1	22924783	rs11586741	intron	p36.12	EPHA8	ENST00000166244	0.00239345	0.00282392
1	27741071	rs35817310	intron	p36.11	WASF2	ENST00000430629	0.00237072	0.00282195
19	54590481	rs73609070	downstream	q13.42	OSCAR	ENST00000391761	0.00114066	0.00282128
1	211079618	rs924569	intron	q32.2	KCNH1	ENST00000271751	0.00034818	0.00281996
8	3502796	rs17066721	intron	p23.2	CSMD1	ENST00000400186	0.00225956	0.00281455
11	23588524	rs1914941	downstream	p14.3	---	ENST00000474589	0.00110276	0.00281199
11	105349386	rs11603521	intron	q22.3	---	ENST00000528811	0.00209545	0.00280986
14	37176342	rs2064546	intron	q13.3	SLC25A21	ENST00000331299	0.00338437	0.00280824
3	40174858	rs9878321	intron	p22.1	MYRIP	ENST00000302541	0.00135176	0.00280798
6	146757211	rs3804293	UTR-3	q24.3	GRM1	ENST00000282753	0.00416708	0.00280696
10	36357781	rs10764077	downstream	p11.21	---	ENST00000412439	0.000799103	0.00280582
15	75108636	rs3803568	missense	q24.1	LMAN1L	ENST00000309664	0.00316464	0.00280415
8	23060256	rs17620	missense	p21.3	TNFRSF10A	ENST00000221132	0.00415685	0.00280211
16	60177128	rs72798181	upstream	q21	---	ENST00000563482	0.000774624	0.0027936
10	115832408	rs1034258	downstream	q25.3	ADRB1	ENST00000369295	0.00347947	0.00278886
18	9806744	rs67812325	intron	p11.22	RAB31	ENST00000435762	0.00174084	0.00278495
11	105434254	rs11226767	upstream	q22.3	GRIA4	ENST00000527177	0.000356826	0.0027842
11	134746130	rs10458997	downstream	q25	LOC729305	ENST00000513405	1.47239e-05	0.00278333
7	106705607	rs2244846	intron	q22.3	PRKAR2B	ENST00000265717	0.00265737	0.00278328
3	136277501	rs77145930	intron	q22.3	STAG1	ENST00000236698	0.000121181	0.00278316
7	38178207	rs6462812	upstream	p14.1	STARD3NL	ENST00000009041	0.00299303	0.00278289
10	13774180	rs7087448	intron	p13	FRMD4A	ENST00000264546	0.00123354	0.0027783
3	134146709	rs13097818	upstream	q22.2	---	ENST00000408386	0.000493316	0.00277302
10	67360832	rs72804331	intron	q21.3	---	ENST00000433152	0.000144649	0.00276315
5	149766790	rs1864959	intron	q32	TCOF1	ENST00000323668	0.00189493	0.00276146
7	155380693	rs73165174	upstream	q36.3	CNPY1	ENST00000321736	0.000117708	0.00275821
4	113830885	rs10016365	intron	q25	ANK2	ENST00000503271	0.00115138	0.0027519
3	69980609	rs9822057	intron	p13	MITF	ENST00000314589	0.000498305	0.00275154
13	86420864	rs72632722	upstream	q31.1	SLITRK6	ENST00000400286	0.00244443	0.00274737
11	125812289	rs7122086	intron	q24.2	---	ENST00000530834	0.00212003	0.00274052
12	96846372	rs4762303	intron	q23.1	---	ENST00000548740	0.0043847	0.00273874
6	162757723	rs6911138	intron	q26	PARK2	ENST00000338468	0.000397267	0.00273377
14	97594099	rs7156011	upstream	q32.2	---	ENST00000554445	0.00139306	0.00273221
1	110428249	rs55781203	intron	p13.3	---	ENST00000415166	0.00306454	0.00272802
17	7617378	rs62062590	downstream	p13.1	EFNB3	ENST00000226091	0.0022879	0.0027192
11	5655988	rs61758098	missense	p15.4	TRIM34	ENST00000354852	5.22455e-09	0.00271705
6	162750510	rs9347622	intron	q26	PARK2	ENST00000338468	0.00115428	0.00271606
6	30958494	rs2530695	downstream	p21.33	MUC21	ENST00000376296	0.00484827	0.002714
15	89182596	rs3200942	UTR-5	q26.1	ISG20	ENST00000306072	0.000172296	0.00271275
15	39104735	rs76757802	downstream	q14	---	ENST00000560197	0.00173632	0.00271033
2	123838503	rs2419071	upstream	q14.3	---	ENST00000432894	0.00198059	0.00270604
17	26789742	rs4420578	intron	q11.2	---	ENST00000481916	0.00414204	0.00270601
15	37337819	rs66798345	intron	q14	MEIS2	ENST00000219869	0.00369061	0.00270503
2	154163166	rs13006240	upstream	q23.3	---	ENST00000429916	0.00478908	0.00270479
9	116553946	rs7046799	downstream	q32	---	ENST00000390130	0.000177813	0.00270217
1	18751864	rs869080	upstream	p36.13	KLHDC7A	ENST00000400664	0.00350036	0.00270126
6	115061844	rs9387239	upstream	q22.1	---	ENST00000435802	0.00490258	0.00269963
14	48869362	rs1371792	intron	q21.3	---	ENST00000555693	0.00149896	0.00269674
20	2672740	rs66520711	upstream	p13	EBF4	ENST00000380648	0.00094238	0.00269519
12	68508655	rs7132610	intron	q15	IFNG-AS1	ENST00000536914	0.00153651	0.00269423
3	173132282	rs579083	intron	q26.31	NLGN1	ENST00000413821	0.00163009	0.00269119
4	155957307	rs6848699	downstream	q32.1	RBM46	ENST00000281722	0.00407592	0.00269027
15	37375938	rs77652060	intron	q14	MEIS2	ENST00000219869	0.00281486	0.00268591
8	3675518	rs2623635	intron	p23.2	CSMD1	ENST00000400186	0.000460173	0.00268551
6	38144000	rs12198616	intron	p21.2	BTBD9	ENST00000314100	0.00343974	0.00268093
11	62661158	rs2507820	downstream	q12.3	CHRM1	ENST00000306960	0.00289317	0.00267485
2	167405724	rs1374588	upstream	q24.3	XIRP2	ENST00000409195	0.000394129	0.00267297
13	110817665	rs59504364	intron	q34	COL4A1	ENST00000375820	0.00356599	0.00267149
12	12944138	rs12299855	UTR-3	p13.1	APOLD1	ENST00000326765	0.00334601	0.00266781
1	3201127	rs116194159	intron	p36.32	PRDM16	ENST00000270722	0.00158705	0.00266595
9	4423822	rs10974529	upstream	p24.2	SLC1A1	ENST00000262352	0.00491753	0.00265924
5	17803067	rs971715	intron	p15.1	LOC646241	ENST00000511596	0.000637439	0.00265805
10	68229472	rs74821766	intron	q21.3	CTNNA3	ENST00000373744	7.74658e-05	0.00265552
3	59721434	rs17293894	downstream	p14.2	---	ENST00000482313	0.00443286	0.00265466
10	48455837	rs9421811	upstream	q11.22	GDF10	ENST00000224605	0.00209785	0.00264442
5	117270493	rs78072639	intron	q23.1	---	ENST00000509669	0.00406897	0.00264441
8	6664399	8:6664399	downstream	p23.1	AGPAT5	ENST00000285518	0.00144979	0.00264377
7	144916518	rs11769365	upstream	q35	---	ENST00000416316	0.00274281	0.00264275
5	105738093	rs6894853	upstream	q21.3	---	ENST00000364920	0.000192302	0.00263732
22	49911908	rs134472	intron	q13.33	C22orf34	ENST00000414287	0.00487779	0.00263615
9	138068993	rs7874809	downstream	q34.3	OLFM1	ENST00000371796	0.0014602	0.0026335
9	110761104	rs12342611	upstream	q31.2	---	ENST00000394891	0.00167109	0.00262263
16	7595678	rs4786181	intron	p13.3	RBFOX1	ENST00000311745	0.00487215	0.00262051
14	101976035	rs55797414	downstream	q32.31	---	ENST00000553318	0.00433679	0.00261757
19	55623922	rs150636628	missense	q13.42	PPP1R12C	ENST00000263433	0.00023101	0.00261322
18	31645379	rs7239368	intron	q12.1	NOL4	ENST00000261592	0.00460418	0.00261303
2	242926775	rs4075840	intron	q37.3	LINC01237	ENST00000415434	0.00253141	0.00261139
8	22104691	rs34392777	intron	p21.3	POLR3D	ENST00000306433	0.000433738	0.0026099
14	100601444	rs72711957	intron	q32.2	EVL	ENST00000392920	0.00270562	0.00260189
2	230308906	rs12694814	intron	q36.3	DNER	ENST00000341772	0.00413102	0.0026014
12	14610660	rs2111509	intron	p13.1	ATF7IP	ENST00000261168	0.0012826	0.00258936
20	44939093	rs6032770	downstream	q13.12	SLC35C2	ENST00000317734	0.00296048	0.00258835
17	7460685	rs1128963	UTR-3	p13.1	TNFSF12	ENST00000293825	0.0032344	0.00258455
17	709886	rs8079305	intron	p13.3	NXN	ENST00000336868	0.00243593	0.00257648
8	36792421	rs4739456	intron	p11.23	KCNU1	ENST00000399881	0.00206431	0.00257553
19	3326292	rs55907706	upstream	p13.3	NFIC	ENST00000589123	0.00320229	0.00257355
20	36957837	rs6024905	intron	q11.23	BPI	ENST00000262865	0.00332303	0.00256918
16	86467111	rs2353695	downstream	q24.1	---	ENST00000596612	0.00403513	0.00256837
9	100459578	rs1800975	UTR-5	q22.33	XPA	ENST00000375128	0.00144358	0.00256782
16	78720053	rs60665673	intron	q23.1	WWOX	ENST00000402655	0.0020837	0.00256659
2	99449174	rs2280256	intron	q11.2	KIAA1211L	ENST00000397899	0.004987	0.00256535
12	57440411	rs143441408	missense	q13.3	MYO1A	ENST00000300119	0.00159244	0.00256479
13	27976148	rs1218802	downstream	q12.2	---	ENST00000364372	0.00455718	0.00256408
10	129279485	rs34635488	downstream	q26.2	DOCK1	ENST00000280333	0.00347711	0.00256354
7	2518119	rs2906161	upstream	p22.3	LFNG	ENST00000402506	0.000313336	0.00256233
20	15376395	rs75574070	intron	p12.1	MACROD2	ENST00000217246	0.00108204	0.00255338
6	94537255	rs1336071	upstream	q16.1	EPHA7	ENST00000369297	0.00165405	0.00255331
6	30357780	rs3130140	upstream	p22.1	---	ENST00000441056	0.00093746	0.00254809
1	160798126	rs512645	downstream	q23.3	CD244	ENST00000368034	0.00308701	0.00254751
7	25995063	rs4574742	upstream	p15.2	MIR148A	ENST00000362215	0.000963551	0.00254594
8	3981876	rs1647326	intron	p23.2	CSMD1	ENST00000400186	0.00336475	0.00254331
12	90413738	rs7310602	upstream	q21.33	---	ENST00000548722	0.00185652	0.00254107
6	107111055	6:107111055	missense	q21	QRSL1	ENST00000369046	1.6371e-25	0.00254079
16	4304349	rs9936111	downstream	p13.3	TFAP4	ENST00000204517	0.00205205	0.00254063
12	10123861	rs525013	intron	p13.2	CLEC12A	ENST00000355690	0.000742182	0.00253945
16	55910488	rs28493887	intron	q12.2	CES5A	ENST00000518005	0.00165363	0.00253945
7	117061021	rs6947134	intron	q31.2	ASZ1	ENST00000284629	0.000357535	0.00253828
14	79826981	rs12889183	intron	q31.1	NRXN3	ENST00000281127	0.000897765	0.0025377
7	9187294	rs737714	downstream	p21.3	---	ENST00000581313	0.00209262	0.00253683
11	125844966	rs112605174	intron	q24.2	CDON	ENST00000263577	0.000272568	0.00253455
1	41327873	rs12081504	UTR-5	p34.2	CITED4	ENST00000372638	0.00295513	0.00252817
2	199571480	rs1356486	intron	q33.1	---	ENST00000440609	0.00384194	0.00252125
6	33902122	rs35458905	downstream	p21.31	MIR1275	ENST00000408770	0.00173043	0.00251926
6	162799603	rs1555011	intron	q26	PARK2	ENST00000338468	0.00129166	0.00251837
14	71123522	rs12895136	intron	q24.2	TTC9	ENST00000256367	0.00492264	0.00251705
11	126859157	rs620875	intron	q24.2	KIRREL3	ENST00000525144	0.00102127	0.00251322
1	5347979	rs678476	upstream	p36.32	---	ENST00000443270	0.00019439	0.00251056
14	91836237	rs1285817	intron	q32.11	CCDC88C	ENST00000389857	0.00192464	0.00250793
5	20672364	rs12153517	intron	p14.3	---	ENST00000502427	0.00138379	0.0025077
8	69092094	rs35992937	intron	q13.2	PREX2	ENST00000288368	0.00206676	0.00250744
3	115068282	rs9831048	upstream	q13.31	GAP43	ENST00000305124	0.00357732	0.00250667
14	96027153	rs8005962	upstream	q32.13	LOC100506999	ENST00000556346	0.00383466	0.0025054
4	120510535	rs13115778	intron	q26	PDE5A	ENST00000264805	0.00078043	0.0025003
18	33671697	rs1789529	downstream	q12.2	SLC39A6	ENST00000269187	0.00202866	0.00249938
6	32783086	rs7383287	synon	p21.32	HLA-DOB	ENST00000438763	0.0016509	0.00249431
2	132585558	rs1808779	upstream	q21.2	C2orf27B	ENST00000303798	0.00135825	0.0024915
15	58467742	rs2280198	intron	q21.3	AQP9	ENST00000219919	0.00218408	0.00249126
3	23936649	rs62255317	intron	p24.2	NKIRAS1	ENST00000388759	0.00452883	0.00248943
16	28608356	rs11074908	UTR-5	p11.2	SULT1A2	ENST00000335715	0.00172162	0.00248553
9	4464970	rs59360649	upstream	p24.2	SLC1A1	ENST00000262352	0.000568098	0.00248543
5	149937739	rs11994	UTR-3	q33.1	NDST1	ENST00000261797	0.00162029	0.00248383
19	55957875	rs67066007	upstream	q13.42	SHISA7	ENST00000376325	0.00492603	0.00248304
17	27655839	rs797964	upstream	q11.2	NUFIP2	ENST00000225388	0.00203056	0.00248218
9	119148815	rs7854522	intron	q33.1	PAPPA	ENST00000328252	0.0034268	0.00248059
6	90540008	rs11967579	intron	q15	---	ENST00000237177	0.00108191	0.00248003
16	9106215	rs17748145	upstream	p13.2	---	ENST00000562893	0.00374352	0.00247888
15	49293194	rs11854184	missense	q21.1	SECISBP2L	ENST00000261847	0.000696938	0.0024762
22	27116420	rs5761702	intron	q12.1	---	ENST00000417083	0.00137853	0.00247364
15	70231695	rs12440976	downstream	q23	TLE3	ENST00000558939	0.00192332	0.00247361
3	71660196	rs9846001	downstream	p13	EIF4E3	ENST00000425534	0.00109357	0.0024735
5	140853856	rs11956411	intron	q31.3	PCDHGA12	ENST00000252085	0.00146187	0.00247311
3	62417781	rs1406611	intron	p14.2	CADPS	ENST00000283269	0.000162507	0.00246406
21	41001279	rs11088489	intron	q22.2	B3GALT5	ENST00000380620	0.00198372	0.00245888
12	106035444	rs4511375	upstream	q23.3	CASC18	ENST00000548557	0.00163616	0.00245574
1	81427678	rs4650356	downstream	p31.1	LOC101927412	ENST00000443104	0.0023766	0.00245509
22	49913983	rs134463	intron	q13.33	C22orf34	ENST00000414287	0.00319809	0.00245217
7	56160977	rs7801467	upstream	p11.2	PHKG1	ENST00000297373	0.00342938	0.00245147
11	119375180	rs10750147	intron	q23.3	USP2-AS1	ENST00000500970	0.00156286	0.00245144
14	96874987	rs4900324	intron	q32.2	AK7	ENST00000267584	0.00217168	0.00245044
2	236258222	rs4375814	downstream	q37.2	---	ENST00000401183	0.00248461	0.00244695
22	49505505	rs7289310	downstream	q13.33	LINC01310	ENST00000380981	0.00200408	0.00244533
1	47894575	rs2405915	downstream	p33	FOXE3	ENST00000335071	0.000752994	0.00244322
11	105482024	rs11226805	intron	q22.3	GRIA4	ENST00000282499	0.000393803	0.00244028
6	30823366	rs3916232	upstream	p21.33	---	ENST00000365371	0.00018816	0.00243748
1	40226046	rs12094291	intron	p34.2	PPIE	ENST00000356511	0.000220133	0.00243722
1	44072018	rs1065772	synon	p34.2	PTPRF	ENST00000359947	0.00179254	0.00243549
16	54597908	rs1186821	downstream	q12.2	LOC101927480	ENST00000561591	0.00303131	0.00243173
3	192490157	rs4687357	downstream	q29	MB21D2	ENST00000392452	0.00435593	0.00242877
19	51251805	rs35372578	downstream	q13.33	CLEC11A	ENST00000250340	0.003096	0.00242429
3	30727776	rs3773660	intron	p24.1	TGFBR2	ENST00000295754	0.00169688	0.00242421
15	34190607	rs7497661	intron	q14	AVEN	ENST00000306730	0.00332777	0.00242192
14	82373178	rs8008643	intron	q31.1	---	ENST00000554814	0.00331331	0.0024216
7	45703971	rs1042009	intron	p12.3	ADCY1	ENST00000297323	0.000171248	0.00242124
11	11138806	rs10840562	upstream	p15.3	---	ENST00000525758	0.00170078	0.00242007
3	62442622	rs6792816	intron	p14.2	CADPS	ENST00000283269	0.0035465	0.00241757
16	18233685	rs187576946	intron	p12.3	---	ENST00000563866	0.000454676	0.00241568
21	47329352	rs2277812	synon	q22.3	PCBP3	ENST00000400304	0.00295492	0.00241549
16	7543792	rs2191390	intron	p13.3	RBFOX1	ENST00000311745	0.000241193	0.00241277
15	87347166	rs28478198	intron	q25.3	AGBL1	ENST00000389298	0.00387703	0.00241231
13	20861130	rs117014367	downstream	q12.11	CRYL1	ENST00000298248	0.00145271	0.00240846
16	84850714	rs12919414	upstream	q24.1	CRISPLD2	ENST00000262424	0.0008556	0.00240761
2	241104011	rs4854006	upstream	q37.3	OTOS	ENST00000391989	0.00448242	0.00240729
18	22410243	rs2218862	intron	q11.2	---	ENST00000582650	0.000938955	0.00240711
1	177279412	rs12569209	downstream	q25.2	BRINP2	ENST00000361539	0.00278213	0.00240643
12	53168162	rs10876341	intron	q13.13	KRT76	ENST00000332411	0.00378951	0.00240425
5	35812270	rs73090230	intron	p13.2	SPEF2	ENST00000303129	0.00187576	0.0024021
14	43171423	rs1712701	intron	q21.1	---	ENST00000557251	0.000718782	0.00240094
11	123172682	rs4303243	downstream	q24.1	---	ENST00000363626	0.00212516	0.00240084
9	88893891	rs2147064	intron	q21.33	ISCA1	ENST00000311534	0.00273861	0.0023988
10	72976063	rs10823705	intron	q22.1	UNC5B	ENST00000335350	0.00249531	0.00239468
6	148859288	rs9498061	intron	q24.3	SASH1	ENST00000367467	0.000386617	0.0023925
8	103760916	rs2436880	upstream	q22.3	---	ENST00000401101	0.00280445	0.00239164
12	13811372	rs2300236	intron	p13.1	GRIN2B	ENST00000609686	0.00358018	0.00237876
7	15384895	rs75448203	intron	p21.2	AGMO	ENST00000342526	0.00273937	0.00237621
10	114726843	rs11196172	intron	q25.2	TCF7L2	ENST00000346198	0.00414057	0.0023752
5	140856265	rs2075661	intron	q31.3	PCDHGA12	ENST00000252085	0.00258033	0.00237424
3	68595146	rs9881374	downstream	p14.1	---	ENST00000461635	0.00162497	0.00237253
1	213830364	rs12756631	upstream	q32.3	---	ENST00000408099	0.00436351	0.00237164
11	3568166	rs10430924	intron	p15.4	LOC101927708	ENST00000526533	0.000506127	0.0023674
5	141334921	rs2434322	synon	q31.3	PCDH12	ENST00000231484	0.00485186	0.00236433
2	212038877	rs1344908	downstream	q34	---	ENST00000413068	0.00384869	0.00236369
6	130155604	rs17474531	intron	q22.33	TMEM244	ENST00000368143	3.68834e-05	0.00236211
17	33000348	rs7503962	downstream	q12	TMEM132E	ENST00000321639	0.00400002	0.00235798
6	29940260	rs2523957	upstream	p22.1	HCG9	ENST00000376800	0.00452512	0.00235789
17	7621777	rs1544724	intron	p13.1	DNAH2	ENST00000570791	0.00301818	0.00235664
4	6135717	rs4516797	intron	p16.1	JAKMIP1	ENST00000282924	0.000564433	0.00235477
21	46362290	rs9976402	intron	q22.3	FAM207A	ENST00000291634	0.00298915	0.00234285
2	231764789	rs6712634	downstream	q37.1	LOC151484	ENST00000415628	0.00132667	0.00234085
2	214590367	rs878923	intron	q34	SPAG16	ENST00000331683	0.0045907	0.00234063
10	24825319	rs80337299	intron	p12.1	KIAA1217	ENST00000307544	9.16789e-05	0.00233924
6	161137779	rs14224	intron	q26	PLG	ENST00000297289	0.00276911	0.00233377
13	76680898	rs1330441	upstream	q22.2	---	ENST00000448806	0.00140952	0.0023324
1	207890233	rs2761421	intron	q32.2	CR1L	ENST00000294997	0.00167369	0.00233123
13	41912340	rs4346095	intron	q14.11	NAA16	ENST00000379367	6.73377e-05	0.00232998
2	212508067	rs10180037	intron	q34	ERBB4	ENST00000260943	0.00449394	0.00232694
6	162729381	rs4709595	intron	q26	PARK2	ENST00000338468	0.000402621	0.00232667
5	37909151	rs983013	intron	p13.2	---	ENST00000513673	0.00172558	0.00232502
6	77261591	rs6919765	intron	q14.1	---	ENST00000455554	0.00239342	0.00232224
18	6021598	rs11081225	intron	p11.31	L3MBTL4	ENST00000284898	0.00184934	0.00232181
10	131272281	rs12243040	intron	q26.3	MGMT	ENST00000306010	0.000897676	0.00232015
1	173947571	rs78576697	intron	q25.1	RC3H1	ENST00000258349	0.00130817	0.00231844
17	6295959	rs7210130	downstream	p13.2	AIPL1	ENST00000570584	0.00496031	0.00231671
1	110500175	rs11577194	downstream	p13.3	CSF1	ENST00000329608	0.00362006	0.00230777
9	14354766	rs13294659	intron	p22.3	NFIB	ENST00000380934	0.000839581	0.00230239
22	18501681	rs368125	intron	q11.21	MICAL3	ENST00000207726	0.00169971	0.00229868
19	35381406	rs752335	downstream	q13.11	LINC00904	ENST00000604453	0.0013768	0.00229834
3	22645598	rs62255766	downstream	p24.3	---	ENST00000448148	0.0020669	0.00229223
3	187795657	rs2037184	upstream	q27.3	---	ENST00000415940	0.00135928	0.00229141
18	8721427	rs1035301	intron	p11.22	MTCL1	ENST00000306285	0.0036779	0.0022889
1	48688376	rs41287916	UTR-5	p33	SLC5A9	ENST00000236495	9.63081e-06	0.00228582
9	137280939	rs35079168	intron	q34.2	RXRA	ENST00000356384	0.000741873	0.00228466
10	73094420	rs10999778	intron	q22.1	SLC29A3	ENST00000373189	0.00342254	0.00228141
2	65718090	rs13393219	intron	p14	LOC101927533	ENST00000377977	0.00245845	0.00227923
5	13268478	rs4449525	upstream	p15.2	---	ENST00000495419	0.002942	0.00227708
14	91704852	rs76160099	intron	q32.11	GPR68	ENST00000238699	0.003357	0.00227571
2	106256244	rs4851078	upstream	q12.2	NCK2	ENST00000233154	0.00012555	0.00227567
13	39354487	rs7319668	intron	q13.3	FREM2	ENST00000280481	0.00418729	0.00227224
19	52662650	rs17769264	intron	q13.41	ZNF836	ENST00000322146	0.00261091	0.00227165
3	172406203	rs569097	intron	q26.31	NCEH1	ENST00000273512	0.000571365	0.00227089
6	29695502	rs1628578	intron	p22.1	HLA-F-AS1	ENST00000399247	0.00439697	0.00226799
9	4476238	rs954864	upstream	p24.2	SLC1A1	ENST00000262352	0.00380418	0.00226662
10	130135453	rs1255139	upstream	q26.2	---	ENST00000446589	0.00246325	0.00226409
2	233633460	rs1801251	missense	q37.1	KCNJ13	ENST00000233826	0.00443815	0.00225959
5	49874330	rs6898102	upstream	q11.1	EMB	ENST00000506190	0.00416483	0.00225924
6	165849238	rs220821	intron	q27	PDE10A	ENST00000354448	0.00227988	0.00225836
2	1455139	rs28909395	intron	p25.3	TPO	ENST00000329066	0.00466085	0.00225735
7	18715271	rs1076161	intron	p21.1	HDAC9	ENST00000401921	0.00205687	0.00225427
18	69668575	rs17329703	downstream	q22.3	CBLN2	ENST00000269503	0.00122908	0.00225364
9	34715584	rs58627868	upstream	p13.3	CCL21	ENST00000259607	0.00446694	0.00225287
10	71146713	rs17489768	intron	q22.1	HK1	ENST00000298649	0.00145381	0.00225112
11	108991573	rs1509718	downstream	q22.3	---	ENST00000363743	0.00397516	0.00224803
11	83576460	rs12363937	intron	q14.1	DLG2	ENST00000280241	2.21189e-05	0.00224509
1	186846598	rs17591814	intron	q31.1	PLA2G4A	ENST00000367466	0.00435067	0.00224462
7	152339892	rs57333909	downstream	q36.1	---	ENST00000391288	0.00294964	0.00223693
8	117418375	rs7822344	downstream	q23.3	EIF3H	ENST00000521861	0.00499394	0.00223358
1	190635780	rs16832598	intron	q31.1	LOC440704	ENST00000413356	0.00170722	0.00223355
6	30433611	rs2524172	upstream	p21.33	---	ENST00000424642	0.00228126	0.00223308
2	25633368	rs10189164	intron	p23.3	DTNB	ENST00000288642	0.000388663	0.00223246
4	173797126	rs9637710	intron	q34.1	GALNTL6	ENST00000506823	3.73486e-05	0.00222882
3	11035963	rs2601124	intron	p25.3	SLC6A1	ENST00000287766	0.00354514	0.00222771
1	211051625	rs79153042	intron	q32.2	KCNH1	ENST00000271751	0.00127681	0.00222743
21	47314553	21:47314553	intron	q22.3	PCBP3	ENST00000400308	0.00385588	0.00222575
10	127709057	rs10794055	intron	q26.2	ADAM12	ENST00000368679	0.00379551	0.00222151
5	14017651	rs4701595	upstream	p15.2	DNAH5	ENST00000265104	0.0037798	0.00221994
17	73315368	rs7219	UTR-3	q25.1	GRB2	ENST00000316615	0.000427814	0.00221969
5	134972672	rs11297918	downstream	q31.1	LOC340074	ENST00000508452	0.00110369	0.00221942
1	113110619	rs1001494	intron	p13.2	ST7L	ENST00000343210	0.00265837	0.00221758
17	74499400	rs12948783	downstream	q25.1	CYGB	ENST00000293230	0.00028713	0.0022131
14	73459917	rs2333016	synon	q24.2	ZFYVE1	ENST00000318876	0.00255703	0.00220956
14	76550346	rs997237	UTR-3	q24.3	IFT43	ENST00000542766	0.0024741	0.00220873
5	150397165	rs3763015	upstream	q33.1	ZNF300P1	ENST00000356555	0.00402084	0.0022081
3	73238935	rs73103257	upstream	p13	---	ENST00000469247	0.00259594	0.00220256
9	36232413	rs10738958	intron	p13.3	GNE	ENST00000377902	0.002651	0.00219784
18	38720745	rs10502750	downstream	q12.3	---	ENST00000459079	0.00266089	0.00219758
1	5354979	rs912989	upstream	p36.32	---	ENST00000443270	0.00188011	0.00219711
4	165334599	rs13131030	upstream	q32.3	MARCH1	ENST00000503008	0.00142524	0.00219515
10	68930555	rs6480253	intron	q21.3	CTNNA3	ENST00000373744	0.00123069	0.00219502
12	28005654	rs258396	upstream	p11.22	---	ENST00000364742	0.00229869	0.00219376
3	57134230	rs6807055	intron	p14.3	IL17RD	ENST00000296318	0.000375899	0.00219223
2	212061368	rs71422732	downstream	q34	---	ENST00000413068	0.00397896	0.00219053
8	22108611	rs9173	UTR-3	p21.3	POLR3D	ENST00000306433	0.00048036	0.00218746
12	43121626	rs10785373	downstream	q12	LOC100506684	ENST00000550177	0.00229806	0.00218384
18	10843947	rs1683379	intron	p11.22	PIEZO2	ENST00000302079	0.00306559	0.0021831
2	46580474	rs1562453	intron	p21	EPAS1	ENST00000263734	0.00218039	0.00218264
17	35731855	rs11650168	intron	q12	ACACA	ENST00000353139	0.00428296	0.00218096
6	23365820	rs1925453	upstream	p22.3	---	ENST00000402635	0.00476151	0.00218032
1	2938265	NA		NA		NA	0.00482313	0.00217849
17	27613677	rs12452857	synon	q11.2	NUFIP2	ENST00000225388	0.00238111	0.00217814
13	54849970	rs11620001	upstream	q14.3	LINC00458	ENST00000423442	0.00324557	0.00216877
8	122359138	rs13255877	upstream	q24.12	---	ENST00000408717	0.00111106	0.00216589
17	5963194	rs28470426	intron	p13.2	WSCD1	ENST00000572764	0.00299495	0.00216119
22	44903465	rs73169708	upstream	q13.31	LDOC1L	ENST00000341255	0.00310399	0.00215781
3	35694744	rs13082427	intron	p22.3	ARPP21	ENST00000187397	0.00447188	0.00215691
5	100974623	rs9885213	downstream	q21.1	---	ENST00000513483	0.000594282	0.00215385
3	27626559	rs2643807	upstream	p24.1	---	ENST00000391229	0.00374349	0.00215382
15	57898028	rs61997916	intron	q21.3	MYZAP	ENST00000267853	0.00266194	0.00215265
7	35721076	rs34597688	intron	p14.2	HERPUD2	ENST00000311350	0.000982659	0.00215141
9	34622389	rs3808869	missense	p13.3	ARID3C	ENST00000378909	0.00212905	0.00214867
3	57132200	rs2291462	synon	p14.3	IL17RD	ENST00000296318	0.00113984	0.00214598
11	96496338	rs78529381	intron	q21	---	ENST00000527528	0.00339709	0.00214204
5	55765448	rs284019	intron	q11.2	---	ENST00000506836	0.000303669	0.00214159
1	109753873	rs115717608	upstream	p13.3	SARS	ENST00000234677	0.0027363	0.00213879
13	102126768	rs1591450	intron	q33.1	ITGBL1	ENST00000376180	0.00224035	0.00213752
2	168956022	rs6745588	intron	q24.3	STK39	ENST00000355999	0.00283912	0.00213457
19	2483893	rs62119918	downstream	p13.3	GADD45B	ENST00000215631	0.000444509	0.00213405
7	154507300	rs1387192	intron	q36.2	DPP6	ENST00000332007	0.0015248	0.00213057
9	788518	rs10976579	upstream	p24.3	DMRT1	ENST00000382276	0.00165799	0.00212987
9	7677811	rs7046958	downstream	p24.1	---	ENST00000441944	0.00375832	0.00212724
13	24275350	rs79547453	downstream	q12.12	MIPEP	ENST00000382172	0.00311917	0.00212258
5	26205094	rs1854767	downstream	p14.1	---	ENST00000410628	0.00202056	0.00212241
4	159095077	rs1544089	intron	q32.1	LOC101929911	ENST00000503611	0.000627247	0.00211948
17	47345186	rs11650494	downstream	q21.32	FLJ40194	ENST00000511008	0.00146478	0.00211584
20	62701708	20:62701708	cds	q13.33	TCEA2	ENST00000339217	1.04901e-05	0.00211551
1	101837079	rs6688602	intron	p21.2	---	ENST00000439146	0.00302432	0.00211334
21	30543799	rs73193815	intron	q21.3	MAP3K7CL	ENST00000286791	0.00356989	0.00210837
20	54320731	rs6064270	downstream	q13.2	CBLN4	ENST00000064571	0.00485129	0.00210787
13	103667351	rs79495534	downstream	q33.1	SLC10A2	ENST00000245312	0.00472872	0.00210671
2	1451697	rs10204515	intron	p25.3	TPO	ENST00000329066	0.00269425	0.00210653
3	57138419	rs6780995	missense	p14.3	IL17RD	ENST00000296318	0.000126456	0.00210365
9	138132848	rs7870502	downstream	q34.3	---	ENST00000420883	0.00465062	0.00210187
6	93656050	rs4409157	upstream	q16.1	---	ENST00000406040	0.00138755	0.00210127
3	19562980	rs6770402	intron	p24.3	KCNH8	ENST00000328405	0.00482525	0.00209873
9	110782565	rs7029094	upstream	q31.2	---	ENST00000394891	0.00426137	0.00209859
5	83839479	rs16901152	downstream	q14.3	---	ENST00000425840	0.00225252	0.00209798
8	109854124	rs60757853	upstream	q23.1	TMEM74	ENST00000297459	0.00362185	0.00209483
19	11265248	rs10402457	intron	p13.2	SPC24	ENST00000423327	0.00487496	0.00208931
20	18981314	rs1106525	upstream	p11.23	C20orf78	ENST00000278779	0.0012802	0.002089
14	39651193	rs532	UTR-3	q21.1	PNN	ENST00000216832	0.00186071	0.00208794
2	106055814	rs35163673	upstream	q12.2	NCK2	ENST00000233154	0.00409632	0.00208481
2	171570769	rs187247030	missense	q31.1	LOC440925	ENST00000409786	6.0549e-06	0.00208473
15	89182466	rs62023331	intron	q26.1	ISG20	ENST00000306072	1.68254e-05	0.00208104
4	185664774	rs4862411	upstream	q35.1	CENPU	ENST00000281453	0.00142048	0.00208077
17	33028104	rs12602173	downstream	q12	TMEM132E	ENST00000321639	0.000583337	0.00208048
18	2087277	rs62077453	intron	p11.32	---	ENST00000579097	7.60831e-05	0.00207952
15	57741413	rs11071320	intron	q21.3	CGNL1	ENST00000281282	0.0026728	0.00207822
11	68761422	rs2602814	upstream	q13.3	MRGPRD	ENST00000309106	0.00206198	0.00207611
14	20886990	rs11160578	downstream	q11.2	KLHL33	ENST00000344581	0.00109399	0.00207447
6	52205471	rs12665711	upstream	p12.2	PAQR8	ENST00000512121	0.00345827	0.00207436
7	33592306	rs6957890	intron	p14.3	BBS9	ENST00000242067	0.00420003	0.00207229
14	101158882	rs7142683	upstream	q32.2	DLK1	ENST00000392848	0.00407946	0.00207083
3	68612054	rs2175514	downstream	p14.1	---	ENST00000461635	0.0030645	0.00206998
11	134734400	rs10791399	downstream	q25	LOC729305	ENST00000513405	0.00487362	0.00206874
16	84314450	rs11149636	upstream	q24.1	WFDC1	ENST00000219454	0.00235902	0.00206866
6	32780572	rs10364	UTR-3	p21.32	HLA-DOB	ENST00000438763	0.00239693	0.00206856
14	27407603	rs1028529	intron	q12	---	ENST00000552303	0.00300886	0.00206761
8	18014558	rs2157659	downstream	p22	LOC101929066	ENST00000499554	0.00463242	0.00206699
7	109514109	rs1524464	downstream	q31.1	EIF3IP1	ENST00000433048	0.000274289	0.00206651
6	164056882	rs7772530	upstream	q26	---	ENST00000446476	0.000158838	0.00206476
1	206983993	rs1878673	intron	q32.1	IL19	ENST00000340758	0.00312856	0.00206311
8	134462992	rs13274797	downstream	q24.22	---	ENST00000393673	0.00243437	0.00206221
2	1946914	rs3748988	synon	p25.3	MYT1L	ENST00000399161	0.00168124	0.00206059
6	30895990	rs3873332	downstream	p21.33	SFTA2	ENST00000359086	0.00486537	0.00206058
12	58951134	rs61919173	intron	q14.1	LOC100506869	ENST00000546977	0.00327195	0.00205982
5	22141602	rs2963653	intron	p14.3	CDH12	ENST00000382254	0.000622494	0.00205933
10	126319600	rs748129	intron	q26.13	FAM53B	ENST00000337318	0.00135984	0.00205762
11	40631800	rs7482145	intron	p12	LRRC4C	ENST00000528697	0.00020916	0.00205732
12	78485994	rs300489	intron	q21.2	NAV3	ENST00000228327	0.000698609	0.0020568
22	48494525	rs5768349	downstream	q13.32	---	ENST00000414483	0.000942951	0.0020559
11	98025275	rs2266114	downstream	q22.1	---	ENST00000527289	0.00375244	0.00205037
2	106250002	rs7557445	upstream	q12.2	NCK2	ENST00000233154	0.000632697	0.00204521
19	4950770	rs2307213	exon	p13.3	UHRF1	ENST00000262952	0.00469156	0.00204414
1	4065032	rs12091143	downstream	p36.32	LINC01346	ENST00000412674	0.00345626	0.00204402
3	8153789	rs180986503	intron	p26.1	---	ENST00000428171	0.00160225	0.002044
1	248496863	rs4481887	upstream	q44	OR14C36	ENST00000317861	0.0018979	0.00204106
2	172374395	rs13406777	upstream	q31.1	---	ENST00000397084	0.00333188	0.00203584
22	49660492	rs2858649	downstream	q13.33	C22orf34	ENST00000414287	0.00133033	0.00203483
5	95119842	rs11738579	intron	q15	RHOBTB3	ENST00000379982	0.00447786	0.00203224
1	98654113	rs10875133	upstream	p21.3	LOC729987	ENST00000418344	0.00221088	0.00203222
17	15508182	rs146395380	intron	p12	CDRT1	ENST00000395906	0.00127674	0.00203035
12	76114380	rs7485103	intron	q21.2	---	ENST00000552856	0.0019066	0.00202912
4	184294510	rs6834774	downstream	q35.1	---	ENST00000458784	0.00245876	0.00202895
1	48813948	rs75855503	intron	p33	SPATA6	ENST00000371841	6.18527e-06	0.00202755
11	106157556	rs1828126	downstream	q22.3	LOC101928535	ENST00000525797	0.00354417	0.00202718
3	193936021	rs9845201	intron	q29	LOC100505920	ENST00000415869	0.00257021	0.00202421
19	45098591	rs1727778	intron	q13.31	CEACAM22P	ENST00000455455	0.00346854	0.00202379
3	108498699	rs16844883	upstream	q13.13	RETNLB	ENST00000295755	0.000208461	0.00201696
17	68314432	rs17715903	intron	q24.3	---	ENST00000592809	0.00454699	0.00201591
19	4214467	rs8110516	intron	p13.3	ANKRD24	ENST00000262970	0.00448895	0.00201346
14	88332301	rs12895475	intron	q31.3	---	ENST00000554305	0.00369542	0.00201298
12	109623516	rs2300455	missense	q24.11	ACACB	ENST00000338432	0.00393803	0.00201168
8	19168142	rs1514692	upstream	p21.3	SH2D4A	ENST00000265807	0.00116886	0.00200943
3	57127991	rs2035653	UTR-3	p14.3	IL17RD	ENST00000296318	0.000505979	0.00200915
1	14748760	rs7531416	upstream	p36.21	KAZN	ENST00000376030	0.00111861	0.00200722
10	73769543	rs4148944	UTR-3	q22.1	CHST3	ENST00000373115	0.00333966	0.002001
13	95929326	rs4773866	intron	q32.1	ABCC4	ENST00000376887	0.001364	0.00200093
3	10312507	rs2075353	synon	p25.3	TATDN2	ENST00000287652	0.00279333	0.00199676
4	110631621	rs3087494	UTR-3	q25	PLA2G12A	ENST00000243501	0.000556048	0.00199557
9	135493386	rs1028892	intron	q34.13	DDX31	ENST00000372153	0.000958433	0.00199463
8	38334038	rs10093843	upstream	p11.22	FGFR1	ENST00000341462	0.00313487	0.00199379
18	8160260	rs11663160	intron	p11.23	PTPRM	ENST00000332175	0.00271959	0.00198853
12	52606043	rs11608274	intron	q13.13	LINC00592	ENST00000549830	0.000779622	0.00198586
15	100659170	rs11635943	intron	q26.3	ADAMTS17	ENST00000268070	0.0026986	0.00198582
6	106545118	rs1883230	intron	q21	PRDM1	ENST00000369091	0.00261903	0.001982
12	132313943	rs4964924	intron	q24.33	MMP17	ENST00000360564	0.00172518	0.00198093
19	47117402	rs12461917	downstream	q13.32	PTGIR	ENST00000291294	0.0047159	0.00198028
1	160800480	1:160800480	UTR-3	q23.3	CD244	ENST00000368034	0.00333297	0.00197879
17	43287642	rs62066714	intron	q21.31	LOC339192	ENST00000586376	0.0008273	0.00197858
17	52933266	rs74618301	downstream	q22	---	ENST00000516000	0.0037946	0.00197714
1	71002636	rs2780750	downstream	p31.1	---	ENST00000446037	0.00317319	0.00197621
5	173761877	rs6889310	downstream	q35.2	---	ENST00000503317	0.00366665	0.00197522
18	9654793	rs8091974	downstream	p11.22	---	ENST00000581937	0.002628	0.00197466
13	34683262	rs13378882	upstream	q13.2	---	ENST00000362326	0.00133918	0.00197101
10	130761949	rs10829531	upstream	q26.3	---	ENST00000414581	0.00122115	0.00196904
15	47265460	rs79432495	upstream	q21.1	---	ENST00000516691	0.000314158	0.00196783
1	242155955	rs28678166	downstream	q43	---	ENST00000356052	0.00367414	0.00196648
20	55540140	rs1276448	upstream	q13.31	---	ENST00000384429	0.000344087	0.00196586
1	44076630	rs11210888	intron	p34.2	PTPRF	ENST00000359947	0.0015458	0.00196245
7	80550308	rs6467464	intron	q21.11	SEMA3C	ENST00000419255	0.00290532	0.00196225
21	30833979	rs7281382	intron	q21.3	BACH1	ENST00000422809	0.000291089	0.00196208
2	151427203	rs75213735	intron	q23.3	---	ENST00000441356	0.00366299	0.00196052
4	148613408	rs62341218	upstream	q31.23	PRMT9	ENST00000322396	0.00286706	0.00196029
3	62556868	rs833664	intron	p14.2	CADPS	ENST00000283269	0.00266599	0.00196008
10	16326422	rs4748268	intron	p13	---	ENST00000417542	0.00401671	0.00195862
22	49511361	rs6009173	downstream	q13.33	LINC01310	ENST00000380981	0.00167601	0.0019555
4	6130303	rs73198072	intron	p16.1	JAKMIP1	ENST00000282924	0.000273964	0.00195549
1	110366265	rs488028	upstream	p13.3	---	ENST00000432147	0.000221931	0.00195531
4	6122135	rs7664611	intron	p16.1	JAKMIP1	ENST00000282924	0.00224287	0.00195297
8	33270850	rs56319340	intron	p12	FUT10	ENST00000327671	4.75065e-05	0.00195084
6	30781923	rs4286818	exon	p21.33	LINC00243	ENST00000399196	0.00276377	0.00195066
16	85764484	rs111465755	intron	q24.1	C16orf74	ENST00000284245	0.000316641	0.00194941
16	8832952	rs9936647	intron	p13.2	ABAT	ENST00000268251	1.52729e-05	0.0019472
2	152201560	rs10204335	upstream	q23.3	NMI	ENST00000243346	0.00210377	0.00194617
8	97493023	rs2440675	upstream	q22.1	SDC2	ENST00000302190	0.0019487	0.00194616
6	67122541	rs6920822	downstream	q12	---	ENST00000408354	0.00098273	0.00194497
8	22132837	rs4871990	UTR-5	p21.3	PIWIL2	ENST00000356766	0.001068	0.00194487
20	49458638	rs8117696	intron	q13.13	BCAS4	ENST00000262591	0.00133237	0.00194406
4	6130443	rs4574484	intron	p16.1	JAKMIP1	ENST00000282924	0.00207247	0.00194389
4	56030064	rs6554238	upstream	q12	KDR	ENST00000263923	0.00465461	0.00194351
6	56968308	rs45477497	intron	p12.1	ZNF451	ENST00000357489	0.000877584	0.00194286
4	182493718	rs4861485	downstream	q34.3	---	ENST00000423200	0.0030013	0.00194115
22	24086107	rs5759985	synon	q11.23	ZNF70	ENST00000341976	0.00153134	0.00194058
7	25456935	rs2893206	downstream	p15.3	---	ENST00000412197	0.00329813	0.00193851
9	130497591	rs7848592	UTR-5	q34.11	TOR2A	ENST00000373284	0.00353734	0.00193801
14	21524270	rs10133968	intron	q11.2	NDRG2	ENST00000403829	0.00128591	0.00193711
13	23033120	rs292476	upstream	q12.11	---	ENST00000441336	0.00247812	0.00193669
12	52632640	rs73105199	intron	q13.13	KRT7	ENST00000331817	0.00042558	0.0019344
7	99617852	rs35228488	intron	q22.1	ZKSCAN1	ENST00000324306	0.000518313	0.00193334
20	14364927	rs10485772	intron	p12.1	MACROD2	ENST00000217246	0.00169268	0.00192804
5	150981259	rs753458	upstream	q33.1	FAT2	ENST00000261800	0.000602863	0.00192745
3	68628369	rs1398063	downstream	p14.1	---	ENST00000461635	0.00194501	0.00192726
5	79740970	rs62365285	intron	q14.1	ZFYVE16	ENST00000338008	0.0047526	0.00192643
18	2304509	rs12965268	downstream	p11.32	METTL4	ENST00000319888	0.00152013	0.00192521
11	126879026	rs11220703	downstream	q24.2	KIRREL3-AS3	ENST00000525678	0.00048366	0.00192494
4	57942167	rs1714013	intron	q12	IGFBP7	ENST00000295666	0.00145778	0.0019245
9	100486893	rs2805825	downstream	q22.33	---	ENST00000400056	0.00380984	0.00192278
9	92140163	rs868978	upstream	q22.2	GADD45G	ENST00000252506	0.000334451	0.00192254
8	10043278	rs73191549	intron	p23.1	MSRA	ENST00000317173	0.00156269	0.00192195
6	129844740	rs12214392	downstream	q22.33	LAMA2	ENST00000421865	0.00253798	0.00191995
13	71799443	rs9564792	downstream	q21.33	LINC00348	ENST00000428761	0.00238641	0.00191984
14	104174441	rs79992295	intron	q32.33	XRCC3	ENST00000352127	0.00197048	0.0019198
13	103430929	rs8002062	downstream	q33.1	KDELC1	ENST00000376004	0.00203791	0.00191957
6	17060744	rs111733541	upstream	p22.3	STMND1	ENST00000536551	0.00484832	0.00191833
19	39481987	rs483359	intron	q13.2	FBXO27	ENST00000598394	0.00340813	0.00191798
5	160231994	rs56112001	intron	q34	ATP10B	ENST00000327245	0.00123184	0.00191764
21	37474029	rs9636630	intron	q22.12	LOC100133286	ENST00000535199	0.00470897	0.00191673
17	36174806	rs117681126	upstream	q12	---	ENST00000420946	0.00403265	0.00191658
13	47822976	rs8002509	upstream	q14.2	---	ENST00000420444	0.00186383	0.00191497
5	162385949	rs80355435	downstream	q34	---	ENST00000458002	0.00114457	0.00191474
22	26467325	rs62224195	downstream	q12.1	MYO18B	ENST00000335473	0.00427694	0.00191322
3	115375972	rs10934301	intron	q13.31	GAP43	ENST00000305124	0.0013077	0.00191318
13	21608971	rs9509492	intron	q12.11	LATS2	ENST00000382592	0.0032095	0.00191211
6	130155229	rs9492394	intron	q22.33	TMEM244	ENST00000368143	1.03506e-05	0.00191073
10	72236229	rs1871598	upstream	q22.1	PALD1	ENST00000263563	0.00186021	0.00191042
18	40196128	rs654254	intron	q12.3	LINC00907	ENST00000589068	0.00194391	0.00190873
19	11297633	rs12984430	intron	p13.2	KANK2	ENST00000355150	0.0032757	0.00190835
4	110631621	rs3087494	UTR-3	q25	PLA2G12A	ENST00000243501	5.46366e-06	0.00190832
15	74338939	rs6772	UTR-3	q24.1	PML	ENST00000268058	0.00278762	0.00190695
6	94527575	rs1336082	upstream	q16.1	EPHA7	ENST00000369297	0.00105802	0.00190587
2	174554115	rs12988452	downstream	q31.1	---	ENST00000422627	0.00465601	0.00190489
9	7682601	rs842304	downstream	p24.1	---	ENST00000441944	0.00454153	0.00190483
11	20176986	rs10833256	downstream	p15.1	NAV2	ENST00000360655	0.00272398	0.00190379
21	24836166	rs2828172	upstream	q21.2	---	ENST00000362828	0.0030694	0.00190317
2	185002921	rs62176532	upstream	q32.1	---	ENST00000458978	0.00221955	0.0019027
9	33520629	rs10123277	upstream	p13.3	ANKRD18B	ENST00000290943	0.000187774	0.00190209
12	132681768	12:132681768	missense	q24.33	GALNT9	ENST00000328957	8.32114e-06	0.00190087
7	20513369	rs2390341	downstream	p21.1	ITGB8	ENST00000222573	0.000934863	0.0019006
6	142570474	rs2782529	downstream	q24.1	VTA1	ENST00000367630	0.00248945	0.00189995
6	148871852	rs41288421	UTR-3	q24.3	SASH1	ENST00000367467	0.00152221	0.00189809
2	4409558	rs6542706	upstream	p25.2	---	ENST00000401141	0.00269625	0.00189591
12	73058900	rs3936356	UTR-3	q21.1	TRHDE	ENST00000261180	0.00457134	0.00189521
15	76015867	rs4886456	upstream	q24.2	CSPG4	ENST00000308508	0.00208457	0.001891
1	44986195	rs77561566	intron	p34.1	RNF220	ENST00000355387	0.00381764	0.00189054
3	29988112	rs35694357	intron	p24.1	RBMS3	ENST00000273139	0.00448352	0.00189051
1	115649622	rs75993697	upstream	p13.2	---	ENST00000425449	0.0030244	0.00188994
6	30067568	rs1264697	downstream	p22.1	TRIM31	ENST00000376734	0.00373275	0.00188981
1	120309148	rs3790696	intron	p12	HMGCS2	ENST00000369406	0.00298258	0.00188747
3	17349498	rs79960281	missense	p24.3	TBC1D5	ENST00000253692	0.00151134	0.0018855
12	130093883	rs7956182	intron	q24.33	TMEM132D	ENST00000422113	0.00354337	0.00188501
1	214984180	rs12086280	upstream	q41	---	ENST00000328713	0.00269162	0.00188376
12	55288557	rs79585330	downstream	q13.2	MUCL1	ENST00000308796	0.000862369	0.00188236
18	2059412	rs1940678	intron	p11.32	---	ENST00000579097	0.00252689	0.00188061
6	153528789	rs687051	upstream	q25.2	---	ENST00000365069	0.000304788	0.00187982
3	10531890	rs56147727	intron	p25.3	ATP2B2	ENST00000343816	0.00210439	0.00187886
2	227983891	rs13023144	intron	q36.3	COL4A4	ENST00000329662	0.00167685	0.00187858
7	37411758	rs6960995	intron	p14.1	ELMO1	ENST00000310758	0.00205692	0.00187805
2	183057327	rs72895064	intron	q32.1	PDE1A	ENST00000331935	0.00297365	0.00187312
2	87055249	rs6749703	intron	p11.2	CD8B	ENST00000331469	0.00139744	0.00187101
1	211045696	rs61848967	intron	q32.2	KCNH1	ENST00000271751	0.00343326	0.0018708
7	147753561	rs7797894	intron	q35	CNTNAP2	ENST00000361727	0.00198156	0.00187075
21	36422478	rs2071029	intron	q22.12	RUNX1	ENST00000475045	0.00424509	0.00186989
18	61012361	rs12953721	intron	q21.33	KDSR	ENST00000326575	0.003818	0.00186781
3	115376869	rs9883171	intron	q13.31	GAP43	ENST00000305124	0.00174084	0.00186707
15	95048230	rs72751371	upstream	q26.2	---	ENST00000560391	0.000304439	0.0018652
13	103418728	rs8054	UTR-3	q33.1	TEX30	ENST00000376019	0.000897108	0.00186434
14	70653317	rs12050334	intron	q24.2	SLC8A3	ENST00000356921	0.00343661	0.00186289
3	40083929	rs36024849	intron	p22.1	MYRIP	ENST00000302541	0.00421969	0.0018626
11	2694606	rs231359	intron	p15.5	KCNQ1	ENST00000155840	0.000732736	0.0018616
1	40803855	rs407752	upstream	p34.2	---	ENST00000430225	0.00391088	0.00185864
9	138440562	rs3178137	synon	q34.3	OBP2A	ENST00000340780	0.00191497	0.00185864
11	98016655	rs2212689	downstream	q22.1	---	ENST00000527289	0.00412382	0.00185731
5	119867187	rs1404299	intron	q23.1	PRR16	ENST00000379551	0.00105868	0.00185481
3	13291228	rs79457437	downstream	p25.2	NUP210	ENST00000254508	0.00394205	0.00185429
8	146032842	rs62531506	missense	q24.3	ZNF517	ENST00000359971	0.00321911	0.001853
11	63158734	rs12799771	intron	q12.3	SLC22A9	ENST00000279178	0.00149676	0.00185272
16	2522812	16:2522812	missense	p13.3	NTN3	ENST00000293973	1.3458e-05	0.00185188
6	32752049	rs10484564	upstream	p21.32	HLA-DQB2	ENST00000437316	0.00387654	0.00185082
5	59281355	rs67978369	intron	q12.1	PDE4D	ENST00000502484	0.00304997	0.00185041
12	1671057	rs60374624	intron	p13.33	WNT5B	ENST00000539198	0.00420079	0.00185005
17	13774839	rs60957093	intron	p12	LOC100506974	ENST00000577798	0.00151858	0.0018451
1	227921167	1:227921167	missense	q42.13	JMJD4	ENST00000366758	4.70134e-07	0.00184317
22	27231303	rs75866554	upstream	q12.1	LINC01422	ENST00000434868	0.00204695	0.00184313
1	201569480	rs651387	downstream	q32.1	---	ENST00000454651	0.000730051	0.0018426
12	88252404	rs61944393	upstream	q21.32	---	ENST00000489210	2.94609e-06	0.00184076
7	38198761	rs10156216	upstream	p14.1	STARD3NL	ENST00000009041	0.00333928	0.00183803
4	40290584	rs61650109	upstream	p14	LOC101060498	ENST00000510551	0.00298655	0.00183706
22	49680263	rs9616549	downstream	q13.33	C22orf34	ENST00000414287	0.00367197	0.00183685
6	142520393	rs225680	intron	q24.1	VTA1	ENST00000367621	0.000296714	0.00183677
16	5912395	rs17713842	intron	p13.3	LOC100287538	ENST00000569895	0.00118909	0.00183628
12	100042040	12:100042040	missense	q23.1	FAM71C	ENST00000324341	0.00325228	0.00183576
15	88019967	rs2584157	intron	q25.3	---	ENST00000560439	0.0004501	0.00183395
1	65942266	rs17412403	intron	p31.3	LEPR	ENST00000344610	0.00475295	0.0018337
18	74769740	rs12456024	intron	q23	MBP	ENST00000355994	0.00313363	0.00183345
13	39791190	rs17528744	downstream	q13.3	LHFP	ENST00000379589	0.00164215	0.00183181
22	31547184	rs5753482	upstream	q12.2	PLA2G3	ENST00000215885	0.00128413	0.00183127
9	215296	rs73370597	missense	p24.3	C9orf66	ENST00000382387	0.000181555	0.00183033
14	76964655	rs61742642	missense	q24.3	ESRRB	ENST00000261532	0.00115269	0.00182886
1	58820185	rs2093865	intron	p32.2	DAB1	ENST00000485760	0.00182075	0.00182871
7	52007592	rs391926	downstream	p12.1	---	ENST00000441295	0.00152269	0.00182784
18	945728	rs16953197	upstream	p11.32	LOC388456	ENST00000564872	0.00466919	0.00182765
1	157990740	rs1925038	intron	q23.1	KIRREL	ENST00000359209	0.00100837	0.00182717
16	90109519	rs2241032	intron	q24.3	GAS8	ENST00000268699	0.00309554	0.00182482
5	57674743	rs385193	downstream	q11.2	PLK2	ENST00000274289	0.000632995	0.00182308
8	22090263	rs3888282	downstream	p21.3	MIR320A	ENST00000385302	0.000157481	0.00181982
12	7655137	rs3210140	synon	p13.31	CD163	ENST00000359156	0.00152898	0.00181792
1	104113158	rs12132911	intron	p21.1	AMY2B	ENST00000361355	0.00159012	0.00181744
1	246802868	rs6659356	intron	q44	CNST	ENST00000366512	0.0002743	0.0018174
1	3840709	rs36022479	downstream	p36.32	LINC01134	ENST00000442673	0.000531351	0.00181598
22	19197896	rs698423	synon	q11.21	CLTCL1	ENST00000263200	0.00175489	0.00181539
19	35370305	rs2862783	downstream	q13.11	LINC00904	ENST00000604453	0.00375598	0.00181366
14	93026193	rs61975766	intron	q32.12	RIN3	ENST00000216487	0.00421037	0.00181289
5	157298694	rs7735412	upstream	q33.3	CLINT1	ENST00000411809	0.00164637	0.00181008
11	24849566	rs10500991	intron	p14.3	LUZP2	ENST00000336930	0.00455535	0.00180814
3	191383888	rs11712348	upstream	q28	---	ENST00000363400	0.00203048	0.00180777
7	109422703	rs62478945	downstream	q31.1	EIF3IP1	ENST00000433048	0.00390369	0.00180767
13	46022709	rs7995340	upstream	q14.13	COG3	ENST00000349995	0.00405847	0.00180571
1	221556157	rs12029534	upstream	q41	C1orf140	ENST00000439004	0.00114086	0.00180412
21	43578888	rs220189	upstream	q22.3	ABCG1	ENST00000398457	0.00382148	0.00180272
12	100795311	rs7966317	intron	q23.1	SLC17A8	ENST00000323346	0.000567463	0.0018012
15	58455198	rs10518966	intron	q21.3	AQP9	ENST00000219919	0.00112683	0.00179944
6	131541438	rs12215812	intron	q23.2	AKAP7	ENST00000263050	0.000933963	0.00179826
12	14265171	rs16909711	upstream	p13.1	---	ENST00000546187	0.00233725	0.00179798
2	1481155	rs2280132	missense	p25.3	TPO	ENST00000329066	0.00109335	0.00179729
7	38240908	rs4723738	intron	p14.1	STARD3NL	ENST00000009041	0.000612676	0.00179562
9	90046484	rs10780836	upstream	q21.33	DAPK1	ENST00000358077	1.67938e-06	0.00179532
2	137064385	rs34442475	downstream	q22.1	---	ENST00000392399	0.000273672	0.00179306
10	72982985	rs16928529	intron	q22.1	UNC5B	ENST00000335350	0.00117652	0.00179032
15	93616447	rs148912324	intron	q26.1	RGMA	ENST00000329082	0.00188681	0.00178825
18	71104266	rs9947693	downstream	q22.3	LOC100505817	ENST00000563172	0.00296173	0.00178729
16	53886587	rs9934979	intron	q12.2	FTO	ENST00000394647	0.00213902	0.00178665
2	16773760	rs28405565	intron	p24.2	FAM49A	ENST00000355549	0.00201761	0.00178655
10	45351872	rs7100768	intron	q11.21	TMEM72-AS1	ENST00000450287	0.000504455	0.00178636
6	32795706	rs55781756	UTR-3	p21.32	TAP2	ENST00000374897	0.00121979	0.00178585
10	127532782	rs11244669	intron	q26.2	DHX32	ENST00000284688	0.00210487	0.00178222
9	36896143	rs1573257	intron	p13.2	PAX5	ENST00000358127	0.00255143	0.00178141
17	71333982	rs75670077	UTR-3	q25.1	SDK2	ENST00000388726	0.00421907	0.00178082
3	3971502	rs1825503	intron	p26.2	SUMF1	ENST00000448413	0.00430098	0.00178066
5	113334741	rs296503	downstream	q22.3	YTHDC2	ENST00000512600	0.00398485	0.0017806
3	68646899	rs9858470	downstream	p14.1	---	ENST00000461635	0.00233145	0.00177895
2	239007534	rs61544914	UTR-3	q37.3	SCLY	ENST00000254663	0.00473035	0.00177808
5	119811654	rs17146662	intron	q23.1	PRR16	ENST00000379551	0.000471169	0.00177767
1	68625843	rs17482217	intron	p31.3	WLS	ENST00000262348	0.00486294	0.00177296
3	72331778	rs62244326	upstream	p13	---	ENST00000390781	0.0044157	0.00176925
17	77385512	rs76059324	intron	q25.3	RBFOX3	ENST00000415831	0.000500507	0.00176878
12	47929308	rs10783203	upstream	q13.11	---	ENST00000546846	0.00311278	0.00176877
14	83786596	rs17703732	upstream	q31.2	---	ENST00000459249	1.66787e-05	0.00176775
3	58512375	rs1127743	synon	p14.3	ACOX2	ENST00000302819	1.23529e-05	0.00176661
3	2616290	rs2728055	intron	p26.3	CNTN4	ENST00000397461	0.000995953	0.00176461
17	20688829	rs2958475	exon	p11.2	---	ENST00000455244	0.00118966	0.0017631
20	4172744	rs58063369	downstream	p13	SMOX	ENST00000278795	0.00416674	0.00176192
20	50735105	rs62216890	intron	q13.2	ZFP64	ENST00000361387	0.00376454	0.00176168
13	74756477	rs9592972	upstream	q22.1	KLF12	ENST00000377666	0.00330956	0.00176082
3	171668712	3:171668712	upstream	q26.31	FNDC3B	ENST00000392699	0.004106	0.0017599
13	97288935	rs517984	intron	q32.1	HS6ST3	ENST00000376705	0.00240911	0.00175889
10	99439556	rs11556392	missense	q24.2	AVPI1	ENST00000370626	0.000374115	0.00175764
12	28025196	rs10843013	upstream	p11.22	---	ENST00000364742	0.000338626	0.00175621
15	42299418	rs57509510	intron	q15.1	PLA2G4E	ENST00000399518	0.00405195	0.00175593
12	77107595	rs2219734	upstream	q21.2	---	ENST00000478876	0.00137668	0.00175493
16	7763813	rs118133591	downstream	p13.3	RBFOX1	ENST00000340209	0.00253235	0.00175343
1	50593241	rs17105917	intron	p33	ELAVL4	ENST00000357083	0.00036887	0.0017525
1	175006195	rs35035962	downstream	q25.1	---	ENST00000326105	0.00131657	0.0017512
13	76742677	rs9600665	downstream	q22.2	KCTD12	ENST00000377474	0.00410289	0.00175085
1	208795089	rs114745718	downstream	q32.2	---	ENST00000567538	0.00199751	0.00174896
22	19190143	rs11089259	intron	q11.21	CLTCL1	ENST00000263200	0.000630848	0.00174735
9	113319332	rs9299186	intron	q31.3	SVEP1	ENST00000302728	0.00218388	0.00174401
6	164072985	rs4709001	upstream	q26	---	ENST00000446476	0.00060233	0.00174212
1	164662733	rs2635016	intron	q23.3	PBX1	ENST00000340699	0.00422782	0.00174041
18	71347633	rs2067809	downstream	q22.3	LOC100505817	ENST00000563172	0.00105594	0.0017386
18	43432292	rs507653	UTR-3	q12.3	EPG5	ENST00000282041	0.00238109	0.00173841
1	108733296	rs58480591	intron	p13.3	SLC25A24	ENST00000264128	0.00194053	0.00173752
18	65240703	rs78131082	intron	q22.1	LOC643542	ENST00000583687	0.00377946	0.00173452
12	59061523	rs61919211	intron	q14.1	LOC100506869	ENST00000546977	0.000802945	0.00173345
1	157998810	rs4971182	intron	q23.1	KIRREL	ENST00000359209	0.00404683	0.00173341
4	118512999	rs17863870	intron	q26	---	ENST00000422145	0.00162982	0.00173251
12	43523046	rs17092720	upstream	q12	---	ENST00000551909	0.000305226	0.00173173
12	47983096	rs1232985	upstream	q13.11	---	ENST00000546846	0.00157069	0.00173147
19	35449409	rs2651081	synon	q13.11	ZNF792	ENST00000404801	0.00412881	0.00173031
9	140130882	rs28591989	UTR-3	q34.3	SLC34A3	ENST00000361134	0.00103262	0.00172914
15	58662232	rs56229818	intron	q21.3	ALDH1A2	ENST00000558239	0.00361131	0.00172874
14	93226127	rs113906812	upstream	q32.12	GOLGA5	ENST00000163416	0.00232311	0.00172861
20	55033647	rs3746625	synon	q13.31	CASS4	ENST00000360314	0.00221417	0.00172609
2	122562188	rs6734147	upstream	q14.3	---	ENST00000435441	0.00384135	0.00172169
3	146583839	rs73162848	upstream	q24	PLSCR5	ENST00000443512	0.00335572	0.00172056
13	39691372	rs1591164	downstream	q13.3	---	ENST00000458481	0.00429727	0.00172038
7	155989603	rs1181926	upstream	q36.3	---	ENST00000384333	0.00259573	0.00172018
2	78824001	rs6755029	upstream	p12	---	ENST00000420648	0.00424216	0.0017196
5	129797963	rs6874868	upstream	q23.3	---	ENST00000506854	0.00454906	0.00171945
18	56218750	rs7407659	intron	q21.32	ALPK2	ENST00000361673	0.00205089	0.00171843
1	47857075	rs6662814	intron	p33	---	ENST00000420876	0.0040776	0.0017171
11	64539338	rs11603748	intron	q13.1	SF1	ENST00000227503	0.000246646	0.00171654
2	236404445	rs6731690	intron	q37.2	AGAP1	ENST00000304032	0.00292312	0.00171632
17	40034781	rs12452032	intron	q21.2	ACLY	ENST00000352035	0.00317809	0.00171415
2	12037492	rs4027132	intron	p25.1	LOC100506457	ENST00000438292	0.00320287	0.0017137
5	151050652	rs17741553	intron	q33.1	SPARC	ENST00000231061	0.000492487	0.00171319
12	66538660	rs77440173	intron	q14.3	TMBIM4	ENST00000286424	0.00182472	0.00171314
14	62769761	rs12435948	downstream	q23.2	---	ENST00000554127	0.00174241	0.00171213
1	159801219	1:159801219	intron	q23.2	SLAMF8	ENST00000289707	0.00223735	0.00171117
11	69323264	rs76809977	upstream	q13.3	CCND1	ENST00000227507	0.00456338	0.00171044
7	45548651	rs1525651	intron	p12.3	---	ENST00000443714	0.000764752	0.00171044
19	23646411	rs584460	downstream	p12	---	ENST00000596753	0.00172756	0.00171026
8	41376476	rs6990366	upstream	p11.21	GINS4	ENST00000276533	0.00131655	0.00170875
21	38918608	rs2835797	downstream	q22.13	DYRK1A	ENST00000339659	0.00295223	0.00170764
6	161394115	rs1123180	downstream	q26	---	ENST00000417479	0.00105741	0.00170168
1	170272897	rs80290375	downstream	q24.2	---	ENST00000406739	0.00141611	0.00170114
21	28498601	rs1539967	upstream	q21.3	ADAMTS5	ENST00000284987	0.00345424	0.0017009
10	78247567	rs79828615	intron	q22.3	C10orf11	ENST00000372499	0.00254984	0.00169984
6	131730507	rs2143776	upstream	q23.2	---	ENST00000402896	0.00482153	0.00169797
10	2056743	rs10751832	upstream	p15.3	LINC00700	ENST00000413603	0.00100942	0.00169652
6	7565885	rs3778337	intron	p24.3	DSP	ENST00000379802	0.00483644	0.00169544
6	29654700	rs3117301	upstream	p22.1	ZFP57	ENST00000376883	0.00291531	0.00169527
1	4717340	rs900501	intron	p36.32	AJAP1	ENST00000378190	0.00483991	0.00169436
11	40824199	rs4370927	intron	p12	LRRC4C	ENST00000528697	6.63555e-05	0.00169194
2	236394614	rs2176351	downstream	q37.2	---	ENST00000401183	0.00468146	0.00168988
2	167142088	rs61357875	intron	q24.3	SCN9A	ENST00000303354	0.000802052	0.00168916
3	3530439	rs9311069	intron	p26.2	---	ENST00000420000	0.000882805	0.00168824
9	32147559	rs2246474	upstream	p21.1	---	ENST00000414981	0.000141498	0.00168818
8	14966121	rs34548792	intron	p22	SGCZ	ENST00000382080	0.00456772	0.00168177
1	211445464	rs34256746	intron	q32.2	RCOR3	ENST00000367005	0.0015741	0.00168096
1	218304258	rs17047439	downstream	q41	---	ENST00000364623	0.000335679	0.00168039
11	4563218	rs12416860	upstream	p15.4	OR52M1	ENST00000360213	0.0018483	0.00167811
5	24876829	rs75022047	downstream	p14.1	---	ENST00000502861	0.00123808	0.00167764
9	135508238	rs11243850	intron	q34.13	DDX31	ENST00000372153	0.00482411	0.00167597
10	53934284	rs10824201	intron	q21.1	PRKG1	ENST00000373975	0.00494336	0.00167507
7	14252947	rs62445575	intron	p21.2	DGKB	ENST00000258767	0.00403007	0.00167451
15	101957568	rs4965855	intron	q26.3	PCSK6	ENST00000331826	0.00465802	0.00167037
12	52632314	rs73105198	intron	q13.13	KRT7	ENST00000331817	0.00191397	0.00166985
12	39662619	rs78028664	downstream	q12	KIF21A	ENST00000547733	0.00407303	0.00166944
15	100807411	rs59591128	intron	q26.3	ADAMTS17	ENST00000268070	0.00407783	0.00166825
19	57218933	rs1158033	intron	q13.43	LOC101929059	ENST00000594400	0.00456833	0.0016679
17	74493752	rs56339449	intron	q25.1	RHBDF2	ENST00000313080	0.000948558	0.00166779
11	20638531	rs3758807	intron	p15.1	SLC6A5	ENST00000298923	0.00186674	0.00166601
22	30123751	rs4820812	synon	q12.2	CABP7	ENST00000216144	0.0044867	0.00166566
1	37760147	rs78508830	intron	p34.3	---	ENST00000413901	0.00249254	0.00166553
14	84259023	rs17119067	downstream	q31.2	---	ENST00000459249	0.00191137	0.00166552
10	125083220	rs36023044	upstream	q26.13	---	ENST00000448347	0.00206421	0.00166484
16	59061365	rs4785018	intron	q21	---	ENST00000500117	0.000641221	0.00166429
6	53892401	rs17555505	intron	p12.1	MLIP	ENST00000274897	0.0041365	0.00166258
19	2206575	rs1003531	intron	p13.3	DOT1L	ENST00000398665	0.000870097	0.0016601
9	3393348	rs12553270	intron	p24.2	RFX3	ENST00000302303	0.00141679	0.00165869
17	36162124	rs78358316	exon	q12	---	ENST00000420946	0.00471691	0.00165861
4	3058583	rs1313772	downstream	p16.3	---	ENST00000362465	0.00156088	0.00165757
5	55913197	rs1290217	upstream	q11.2	---	ENST00000438117	0.00312103	0.00165574
1	204120400	rs3795577	intron	q32.1	ETNK2	ENST00000367199	0.00441009	0.00165488
5	5844793	rs78571477	downstream	p15.32	ICE1	ENST00000296564	0.000571842	0.00165017
4	13752049	rs11735494	intron	p15.33	LINC01182	ENST00000510907	0.00488762	0.00164958
1	94504545	rs11165069	intron	p22.1	ABCA4	ENST00000370225	0.00223133	0.00164658
3	11641926	rs73025165	intron	p25.3	VGLL4	ENST00000273038	0.00451975	0.00164636
16	78167658	rs12716848	intron	q23.1	WWOX	ENST00000355860	0.00462866	0.00164456
16	4231609	rs7205582	intron	p13.3	---	ENST00000573220	0.00170158	0.00164304
11	69949327	rs2509147	intron	q13.3	ANO1	ENST00000316296	0.00381722	0.00164107
9	101174188	rs10818896	intron	q22.33	GABBR2	ENST00000259455	0.00407164	0.00163924
17	80280865	rs11077986	synon	q25.3	SECTM1	ENST00000269389	0.00415949	0.00163819
1	246773840	rs7520403	intron	q44	CNST	ENST00000366511	0.0012929	0.0016378
9	140117968	rs73565707	upstream	q34.3	RNF208	ENST00000392827	0.00486307	0.00163704
9	2621030	rs1454626	intron	p24.2	VLDLR-AS1	ENST00000416826	0.00160035	0.0016368
6	164084270	rs6455913	upstream	q26	---	ENST00000446476	5.03385e-06	0.00163657
6	73570111	rs2796005	intron	q13	KCNQ5	ENST00000342056	0.0029614	0.00163343
5	77173349	rs13186263	upstream	q14.1	TBCA	ENST00000522370	0.00462778	0.00163225
4	102700194	rs62323924	intron	q24	BANK1	ENST00000504592	0.00468862	0.00163138
17	74163821	rs2289603	synon	q25.1	RNF157	ENST00000269391	0.0047884	0.00163029
8	3178593	rs117615960	intron	p23.2	CSMD1	ENST00000335551	0.00130408	0.00163012
2	170336797	rs16856972	intron	q31.1	BBS5	ENST00000295240	0.00260195	0.00162953
8	13413844	rs4503098	downstream	p22	---	ENST00000516370	0.00214354	0.00162586
21	45647646	rs15927	intron	q22.3	ICOSLG	ENST00000344330	0.00314187	0.00162585
18	4072254	rs7243489	intron	p11.31	DLGAP1	ENST00000315677	0.00160447	0.00162566
13	48066565	rs4284535	upstream	q14.2	---	ENST00000432820	0.00345562	0.00162532
17	77911717	rs935201	UTR-3	q25.3	TBC1D16	ENST00000310924	0.00382444	0.00162457
3	134156355	rs9847750	upstream	q22.2	---	ENST00000408386	0.00477007	0.0016244
2	102281807	rs11123900	upstream	q11.2	MAP4K4	ENST00000427603	0.00490086	0.00162393
8	73709303	rs4143635	intron	q13.3	KCNB2	ENST00000523207	0.00193588	0.00162351
1	105403089	rs12092586	upstream	p21.1	---	ENST00000432567	0.00189195	0.00162329
4	86917501	rs2589505	intron	q21.3	ARHGAP24	ENST00000264343	0.00290412	0.001622
3	186338233	rs1029353	intron	q27.3	AHSG	ENST00000273784	0.000944008	0.00162173
1	44934194	rs35418918	intron	p34.1	RNF220	ENST00000355387	0.00274994	0.0016215
21	39359908	rs9979815	intron	q22.13	DSCR4	ENST00000398948	0.0023169	0.00161696
6	29667872	6:29667872	upstream	p22.1	ZFP57	ENST00000376883	0.00248619	0.0016159
10	68866500	rs73258447	intron	q21.3	CTNNA3	ENST00000373744	0.0010267	0.00161557
15	76409933	rs7182191	intron	q24.2	C15orf27	ENST00000388942	0.00217802	0.00161552
10	30266826	rs4749512	downstream	p11.23	KIAA1462	ENST00000375377	0.00329568	0.00161159
8	27775117	rs2685325	intron	p21.1	SCARA5	ENST00000301906	0.00498282	0.00161068
22	25993171	rs7286623	intron	q12.1	ADRBK2	ENST00000324198	0.00367225	0.00160987
7	15456251	rs4472405	intron	p21.2	AGMO	ENST00000342526	0.00183233	0.00160953
4	2950717	rs2995797	intron	p16.3	NOP14	ENST00000314262	0.00299988	0.00160913
8	21964802	rs1552286	UTR-3	p21.3	NUDT18	ENST00000309188	4.73564e-05	0.00160706
16	54747754	rs7206791	downstream	q12.2	LOC101927480	ENST00000561591	0.00155359	0.00160662
11	74870884	rs11236359	intron	q13.4	SLCO2B1	ENST00000289575	0.003168	0.001606
12	16738120	rs7135281	intron	p12.3	LMO3	ENST00000261169	0.00142465	0.00160471
5	2564919	rs452695	downstream	p15.33	---	ENST00000364156	0.00190078	0.00160449
5	150446753	rs1559127	intron	q33.1	TNIP1	ENST00000315050	0.00162077	0.00160252
9	3383971	rs7022711	intron	p24.2	RFX3	ENST00000302303	0.00051531	0.00160213
10	62826952	rs7922793	downstream	q21.2	LINC00845	ENST00000417931	0.000524842	0.00160139
12	110429138	rs73205042	intron	q24.11	GIT2	ENST00000320063	0.000553653	0.00160111
6	149927185	rs9322195	intron	q25.1	KATNA1	ENST00000335643	0.00351435	0.00160017
10	24595755	rs17383772	intron	p12.2	KIAA1217	ENST00000376452	0.00179517	0.00159946
5	8112364	rs971727	downstream	p15.31	---	ENST00000362903	0.00355669	0.00159541
2	87010149	rs6718678	downstream	p11.2	RMND5A	ENST00000283632	0.00386329	0.0015911
8	70516509	rs2165451	intron	q13.3	SULF1	ENST00000260128	0.00301578	0.0015911
6	29899677	rs2524005	upstream	p22.1	---	ENST00000418981	0.00347532	0.00158902
2	241538074	rs2975766	UTR-3	q37.3	CAPN10	ENST00000270361	0.00161591	0.00158825
20	20050748	rs6136936	intron	p11.23	C20orf26	ENST00000245957	0.0041397	0.00158515
6	155545023	rs7742211	intron	q25.3	TIAM2	ENST00000275246	0.00234961	0.00158488
13	97769672	rs17268832	downstream	q32.1	---	ENST00000453862	0.00137191	0.00158436
12	32080823	rs1797811	upstream	p11.21	---	ENST00000484010	0.00112764	0.00158423
4	120131644	rs11737560	intron	q26	LOC101929762	ENST00000326780	0.00223646	0.00158345
15	96156368	rs4321143	upstream	q26.2	---	ENST00000410144	0.000833516	0.00158268
5	82958596	rs336948	intron	q14.3	HAPLN1	ENST00000274341	0.00285563	0.00158197
13	69176326	rs73204021	upstream	q21.33	---	ENST00000435639	0.000374627	0.0015809
3	190030680	rs9869263	synon	q28	CLDN1	ENST00000295522	0.00144973	0.00158017
2	233935491	rs12617622	intron	q37.1	INPP5D	ENST00000359570	0.00288973	0.00158012
5	44718509	rs62368553	downstream	p12	LOC100506674	ENST00000503452	0.00279478	0.00157951
1	66583262	rs566005	intron	p31.3	PDE4B	ENST00000329654	0.00168166	0.00157683
18	4068068	rs7232230	intron	p11.31	DLGAP1	ENST00000315677	0.00290108	0.00157544
5	2333521	rs10040471	downstream	p15.33	---	ENST00000364156	0.00093683	0.0015752
10	28831564	rs17686203	intron	p12.1	WAC	ENST00000345541	0.00239932	0.00157317
11	133814713	rs4937860	intron	q25	IGSF9B	ENST00000321016	0.00464792	0.00157276
12	7632376	rs12304718	intron	p13.31	CD163	ENST00000359156	0.000332444	0.00156986
18	55655487	rs12964725	downstream	q21.31	---	ENST00000577323	0.00101421	0.00156879
22	34832523	rs13055293	upstream	q12.3	---	ENST00000450365	0.0044828	0.00156844
6	52205426	rs11759990	upstream	p12.2	PAQR8	ENST00000512121	0.000620855	0.00156515
17	63475950	rs78642511	downstream	q24.1	AXIN2	ENST00000307078	0.00260737	0.00156395
7	15495150	rs4628172	intron	p21.2	AGMO	ENST00000342526	0.000556676	0.00156354
1	120127497	rs4659014	downstream	p12	HSD3BP4	ENST00000335580	0.00408415	0.00156259
10	127472277	rs61871474	upstream	q26.13	MMP21	ENST00000368808	0.000265295	0.00156219
21	47552005	rs144484744	missense	q22.3	COL6A2	ENST00000300527	3.61764e-05	0.00156103
2	25621530	rs7571570	intron	p23.3	DTNB	ENST00000288642	0.00173207	0.00155945
2	236244276	rs2217538	downstream	q37.2	---	ENST00000401183	0.00444096	0.00155617
5	57722451	rs154477	downstream	q11.2	PLK2	ENST00000274289	0.00407371	0.0015546
8	144993931	rs35261863	missense	q24.3	PLEC	ENST00000322810	0.00399834	0.00155404
9	116447723	rs586348	downstream	q32	---	ENST00000398764	0.00112045	0.00155402
8	69221592	rs113896180	intron	q13.2	---	ENST00000512294	0.00135989	0.00155395
20	53831656	rs6092090	downstream	q13.2	---	ENST00000393148	0.000434957	0.00155343
8	22203434	rs2404336	intron	p21.3	PIWIL2	ENST00000356766	0.000199629	0.00155303
5	57719874	rs17766240	downstream	q11.2	PLK2	ENST00000274289	0.000129823	0.00154765
9	29164599	rs56029295	upstream	p21.1	MIR873	ENST00000401120	0.00151555	0.0015469
11	98150554	rs3132904	downstream	q22.1	---	ENST00000527289	0.00097315	0.00154663
12	13807004	rs11611183	intron	p13.1	GRIN2B	ENST00000609686	0.000957984	0.00154126
2	107749978	rs62161506	downstream	q12.3	---	ENST00000437783	0.00253471	0.00154009
7	99670328	rs12673441	intron	q22.1	ZNF3	ENST00000299667	0.00458476	0.00153837
16	89294044	rs74033443	missense	q24.3	ZNF778	ENST00000306502	2.44698e-22	0.0015362
18	5628414	rs1997119	intron	p11.31	EPB41L3	ENST00000545076	0.00258089	0.00153576
5	35692775	rs7710284	missense	p13.2	SPEF2	ENST00000356031	0.00385622	0.00153516
8	55398033	rs9792222	downstream	q11.23	---	ENST00000413112	0.00300586	0.00153499
6	142410112	rs3811088	intron	q24.1	---	ENST00000454401	0.00153539	0.00153483
2	229370057	rs72617159	intron	q36.3	---	ENST00000432481	0.00187073	0.0015333
10	94832128	rs11812460	downstream	q23.33	CYP26C1	ENST00000285949	0.00266964	0.00153318
6	30067892	rs1264695	downstream	p22.1	TRIM31	ENST00000376734	0.00474155	0.00153194
10	125022170	rs12763381	upstream	q26.13	---	ENST00000584134	0.000550856	0.00153071
22	43313051	rs5751403	intron	q13.2	PACSIN2	ENST00000263246	0.0025489	0.00153015
9	139405181	rs61751548	synon	q34.3	NOTCH1	ENST00000277541	0.000795826	0.00152917
7	154685418	rs62472998	UTR-3	q36.2	DPP6	ENST00000404039	0.000651841	0.00152629
5	14020756	rs7702277	upstream	p15.2	DNAH5	ENST00000265104	0.00281846	0.00152452
1	37043894	rs7538665	upstream	p34.3	CSF3R	ENST00000373103	0.00334595	0.00152452
3	27623601	rs9874396	upstream	p24.1	---	ENST00000391229	0.00461321	0.00152275
1	27297312	rs3010108	upstream	p36.11	---	ENST00000310055	0.00194661	0.00152221
21	43555613	rs11909133	intron	q22.3	UMODL1	ENST00000400423	0.004146	0.00152096
14	63759190	rs2012961	UTR-3	q23.2	RHOJ	ENST00000316754	0.00122602	0.00152027
12	31939113	rs10844012	downstream	p11.21	H3F3C	ENST00000340398	0.00116596	0.00151981
1	47738651	rs33980430	intron	p33	STIL	ENST00000243182	0.00263807	0.00151965
18	55667709	rs11660236	downstream	q21.31	---	ENST00000577323	0.00446603	0.00151792
2	79226870	rs2594480	downstream	p12	---	ENST00000363178	0.00410308	0.00151717
18	60819132	rs8099140	intron	q21.33	BCL2	ENST00000333681	0.00304626	0.00151664
7	147428438	rs76220992	intron	q35	CNTNAP2	ENST00000361727	0.00419707	0.00151569
10	108930445	rs822331	upstream	q25.1	SORCS1	ENST00000263054	0.00120263	0.00151569
2	51752089	rs2049735	intron	p16.3	LOC730100	ENST00000440698	0.00415247	0.00151466
14	101159416	rs7149242	upstream	q32.2	DLK1	ENST00000392848	0.00288671	0.00151406
8	129140680	rs7002884	upstream	q24.21	MIR1208	ENST00000408334	0.00424898	0.00151302
18	39430498	rs34718969	upstream	q12.3	PIK3C3	ENST00000262039	0.00126027	0.00151191
11	87664122	rs2155174	upstream	q14.2	---	ENST00000532849	0.000398889	0.00151173
3	22642511	rs78263565	downstream	p24.3	---	ENST00000448148	7.34e-05	0.00150877
4	57588988	rs7694092	downstream	q12	---	ENST00000461464	0.00161374	0.00150729
12	130739147	rs12816896	intron	q24.33	---	ENST00000563922	0.00185875	0.00150687
4	26508596	rs114240875	upstream	p15.2	CCKAR	ENST00000295589	0.000397595	0.0015066
4	120239944	rs9999724	UTR-3	q26	FABP2	ENST00000274024	0.00393656	0.00150623
9	12285170	rs10283912	upstream	p23	---	ENST00000413804	0.00384706	0.00150117
7	131336827	rs11983752	downstream	q32.3	---	ENST00000445713	0.00456261	0.00149828
6	29672165	rs3131865	upstream	p22.1	ZFP57	ENST00000376883	0.00355074	0.0014941
3	75407818	rs112858200	upstream	p12.3	---	ENST00000478335	0.00285655	0.00149313
7	143216729	rs2949769	exon	q35	EPHA1-AS1	ENST00000429289	0.00405187	0.0014931
8	143353183	rs76669344	intron	q24.3	TSNARE1	ENST00000307180	0.00302079	0.00148825
18	6567182	rs948426	intron	p11.31	LINC01387	ENST00000584361	0.000418479	0.00148748
3	176407911	rs62285697	intron	q26.32	---	ENST00000428516	0.00297232	0.00148408
5	3211498	rs393363	downstream	p15.33	LINC01377	ENST00000505396	0.00407605	0.0014838
2	33653542	rs62147105	upstream	p22.3	RASGRP3	ENST00000402538	0.00393885	0.00148269
6	130061044	rs17469966	upstream	q22.33	ARHGAP18	ENST00000368149	0.0044719	0.00148179
5	180301018	rs112613640	upstream	q35.3	BTNL8	ENST00000231229	0.00353253	0.00148094
7	100072031	rs7809801	synon	q22.1	TSC22D4	ENST00000300181	0.00271986	0.00148043
2	178501632	rs13009207	intron	q31.2	PDE11A	ENST00000286063	0.00148433	0.00147933
4	157405168	rs75292810	upstream	q32.1	---	ENST00000408262	1.10548e-19	0.00147742
7	45680258	rs9639924	intron	p12.3	ADCY1	ENST00000297323	0.00270926	0.00147561
7	4384150	rs10268830	downstream	p22.2	SDK1	ENST00000404826	0.00320001	0.00147394
2	1957476	rs1991773	intron	p25.3	MYT1L	ENST00000399161	0.000675821	0.00147315
8	1998864	rs112542689	intron	p23.3	MYOM2	ENST00000262113	0.00142532	0.00147174
14	73491307	rs3742828	UTR-5	q24.2	ZFYVE1	ENST00000318876	0.00162073	0.00146985
9	95617259	rs965654	intron	q22.31	ZNF484	ENST00000332591	0.000465307	0.00146963
15	30301235	rs7173960	intron	q13.2	---	ENST00000561392	0.0014649	0.00146957
15	76413529	rs2959823	intron	q24.2	C15orf27	ENST00000388942	0.00128275	0.00146931
2	1481707	2:1481707	intron	p25.3	TPO	ENST00000329066	0.0011078	0.00146891
13	61399672	rs78001961	upstream	q21.2	---	ENST00000414201	0.00302645	0.00146603
8	74204808	rs4237000	intron	q21.11	RPL7	ENST00000352983	0.00200564	0.00146499
1	152780522	rs17670505	upstream	q21.3	LCE1B	ENST00000360090	0.00434125	0.00146385
9	136335824	rs1054379	UTR-3	q34.2	CACFD1	ENST00000291722	0.000492967	0.00146231
20	44170712	rs11594	UTR-3	q13.12	EPPIN	ENST00000336443	0.00272181	0.00146205
5	115698959	rs12521635	intron	q23.1	COMMD10	ENST00000503424	0.00174868	0.0014609
11	132787073	rs61906933	intron	q25	OPCML	ENST00000331898	0.00026373	0.00146079
3	40096618	rs6599077	intron	p22.1	MYRIP	ENST00000302541	0.00183905	0.00146048
16	85801766	rs392721	downstream	q24.1	EMC8	ENST00000595980	0.00457805	0.00145958
7	52709171	rs28435086	downstream	p12.1	---	ENST00000429458	0.00409045	0.00145955
7	109575528	rs3114827	downstream	q31.1	EIF3IP1	ENST00000433048	0.00122579	0.00145688
6	44385441	rs13198841	intron	p21.1	CDC5L	ENST00000371477	0.00105134	0.00145545
11	35278959	rs7936950	UTR-3	p13	SLC1A2	ENST00000278379	0.0033404	0.00145388
8	48052121	rs117467192	intron	q11.1	---	ENST00000509729	0.00037857	0.00145243
6	161502094	rs9347479	intron	q26	MAP3K4	ENST00000348824	0.00264845	0.00145224
10	7759679	rs35076349	synon	p14	ITIH2	ENST00000358415	0.00310349	0.00145179
5	147397424	rs12655764	downstream	q32	---	ENST00000509352	0.00239896	0.00145176
3	51136702	rs73087240	intron	p21.2	DOCK3	ENST00000266037	0.00395496	0.00145162
9	138439806	rs72766543	missense	q34.3	OBP2A	ENST00000340780	0.00337026	0.00145136
18	18905020	rs76218817	intron	q11.1	GREB1L	ENST00000269218	0.00376514	0.00145131
10	125543163	rs765335	intron	q26.13	CPXM2	ENST00000241305	0.00438307	0.00145098
3	1812762	rs12496501	upstream	p26.3	---	ENST00000397467	0.00188031	0.00144893
9	135551225	rs10901197	intron	q34.13	GTF3C4	ENST00000372146	0.00299565	0.0014481
2	157216204	rs16840312	upstream	q24.1	NR4A2	ENST00000409572	0.00090985	0.0014478
13	39703385	rs9548640	downstream	q13.3	---	ENST00000458481	0.00349751	0.00144726
4	139697374	rs12501358	intron	q31.1	---	ENST00000502606	0.00319931	0.00144614
15	50550900	rs8029889	intron	q21.2	HDC	ENST00000267845	0.00337803	0.00144168
4	140684726	rs10024405	intron	q31.1	MAML3	ENST00000502696	0.0010008	0.00144059
18	49237514	rs2655928	downstream	q21.2	---	ENST00000462935	0.000760987	0.0014371
1	49563581	rs655065	intron	p33	AGBL4	ENST00000371836	0.0049664	0.00143698
15	101923696	rs7164907	intron	q26.3	PCSK6	ENST00000331826	0.00441551	0.00143676
5	23746882	rs3857314	downstream	p14.2	---	ENST00000511286	0.000409083	0.00143606
10	13747769	rs17627609	intron	p13	FRMD4A	ENST00000264546	0.00358585	0.00143515
3	193963483	rs4547644	intron	q29	LOC100505920	ENST00000415869	0.00244156	0.00143478
3	184794317	rs7609770	downstream	q27.2	C3orf70	ENST00000335012	0.000312278	0.00143412
2	193588413	rs75617850	downstream	q32.3	---	ENST00000414394	0.000130038	0.00143362
16	56229881	rs72814429	intron	q12.2	GNAO1	ENST00000262493	0.00204457	0.00143323
5	98555131	rs72777457	upstream	q21.1	---	ENST00000510435	0.00140091	0.00143311
2	26741961	rs13031859	missense	p23.3	OTOF	ENST00000272371	0.00204452	0.00143248
9	134165311	rs75017027	UTR-5	q34.13	PPAPDC3	ENST00000372261	0.00401164	0.00142901
1	28292739	rs4243820	intron	p35.3	XKR8	ENST00000373884	0.0047091	0.00142823
8	1808256	rs749822	synon	p23.3	ARHGEF10	ENST00000262112	0.000131812	0.00142805
10	11304145	rs77467331	intron	p14	CELF2	ENST00000315874	0.00212907	0.00142781
9	137110907	rs13302475	downstream	q34.2	---	ENST00000417135	0.00383799	0.00142766
17	36042145	rs60577779	intron	q12	---	ENST00000586163	0.00333314	0.00142354
22	49496835	rs55898343	downstream	q13.33	LINC01310	ENST00000380981	0.00448602	0.00142278
18	43556952	rs584397	upstream	q21.1	EPG5	ENST00000282041	0.0037733	0.00141995
3	195594805	rs1056749	synon	q29	TNK2	ENST00000333602	0.00269662	0.00141995
3	175891932	rs4485728	upstream	q26.32	---	ENST00000419971	0.00074175	0.001419
19	51373279	rs2739472	intron	q13.33	KLK2	ENST00000593493	0.00271651	0.00141779
5	172193973	rs34617200	intron	q35.1	---	ENST00000523005	0.000583595	0.00141518
9	8458811	rs10122691	intron	p24.1	PTPRD	ENST00000355233	0.000967864	0.00141312
9	31987210	rs4615665	upstream	p21.1	---	ENST00000414981	0.00114316	0.00141247
5	92461038	rs59273613	upstream	q15	---	ENST00000511220	0.00422411	0.00141233
9	131584631	rs2280844	UTR-3	q34.11	C9orf114	ENST00000361256	0.00286572	0.00141042
5	84021105	rs11738385	downstream	q14.3	---	ENST00000425840	0.00359893	0.00141038
4	17660082	rs1860596	missense	p15.32	FAM184B	ENST00000265018	0.00485784	0.00140982
5	153220238	rs78909905	downstream	q33.2	GRIA1	ENST00000285900	0.00109328	0.00140914
10	115804036	rs1801252	missense	q25.3	ADRB1	ENST00000369295	0.00154431	0.00140904
7	23052612	rs80241600	intron	p15.3	FAM126A	ENST00000409763	0.00324943	0.00140764
3	163932902	rs474623	upstream	q26.1	MIR1263	ENST00000408324	0.00281575	0.00140341
17	26744679	rs11653044	downstream	q11.2	---	ENST00000579654	0.0014111	0.00140255
8	22153381	rs4872464	intron	p21.3	PIWIL2	ENST00000356766	0.000224769	0.0014025
13	36461153	rs1926455	intron	q13.3	DCLK1	ENST00000255448	0.00168946	0.00140202
2	106172921	rs4851796	upstream	q12.2	NCK2	ENST00000233154	0.00211981	0.00140163
16	51906018	rs12448658	downstream	q12.1	LOC101927364	ENST00000563603	0.00445198	0.00139781
16	77684529	rs7203274	upstream	q23.1	---	ENST00000408299	5.6394e-05	0.00139758
6	129838199	rs7773753	downstream	q22.33	LAMA2	ENST00000421865	0.00252416	0.00139678
8	109754941	rs3019359	intron	q23.1	TMEM74	ENST00000518838	0.000217004	0.00139578
1	90328483	rs12045824	intron	p22.2	LRRC8D	ENST00000337338	0.00495038	0.00139556
2	3812539	rs6761325	intron	p25.3	DCDC2C	ENST00000399143	0.000371821	0.00139427
2	184848786	rs10184808	upstream	q32.1	---	ENST00000458978	0.00207788	0.00139349
18	43307455	rs3861806	intron	q12.3	SLC14A1	ENST00000321925	0.00112132	0.0013933
1	210399713	rs2494186	downstream	q32.2	SYT14	ENST00000367015	0.00185798	0.00139268
8	87335197	rs7460286	upstream	q21.3	SLC7A13	ENST00000520624	0.00201483	0.00139261
1	44978184	rs12145658	intron	p34.1	RNF220	ENST00000355387	0.000927892	0.00139241
6	168519766	rs73034267	upstream	q27	---	ENST00000457340	0.00302977	0.00139084
15	77212403	rs71405231	upstream	q24.3	RCN2	ENST00000394885	0.00133465	0.00138836
16	54051889	rs2098373	intron	q12.2	FTO	ENST00000268349	0.00055752	0.00138829
8	122355712	rs2046571	upstream	q24.12	---	ENST00000408717	0.000744616	0.00138688
11	133772904	rs117677995	downstream	q25	IGSF9B	ENST00000533871	9.518e-05	0.00138663
11	91664501	rs77185258	downstream	q14.3	---	ENST00000525832	0.00112977	0.00138577
8	15318664	rs56367442	intron	p22	TUSC3	ENST00000503191	0.0036356	0.00138548
14	21265637	rs12587462	downstream	q11.2	RNASE1	ENST00000397967	0.00337001	0.00138532
11	70180285	rs7117443	intron	q13.3	PPFIA1	ENST00000253925	0.00184893	0.00138487
3	123255033	rs73188551	intron	q21.1	PTPLB	ENST00000383657	0.00332628	0.00138383
2	46763227	rs3829837	intron	p21	ATP6V1E2	ENST00000505245	0.00187578	0.00138354
11	110755753	rs116961972	downstream	q23.1	---	ENST00000363298	0.00372045	0.00138211
14	33605665	rs17553255	intron	q13.1	NPAS3	ENST00000341321	0.00067339	0.00138002
4	84447416	rs576707	upstream	q21.23	FAM175A	ENST00000505489	0.00396375	0.00137996
10	54672175	rs2204345	downstream	q21.1	---	ENST00000364326	0.00291871	0.00137837
8	128482031	rs68140234	intron	q24.21	CASC8	ENST00000502056	0.0038625	0.00137495
11	91816343	rs4753384	upstream	q14.3	---	ENST00000497708	0.00247011	0.00137401
13	23600969	rs7993846	upstream	q12.12	---	ENST00000411184	0.00443161	0.00137303
16	8833920	rs1420083	intron	p13.2	ABAT	ENST00000268251	0.00104843	0.00137298
6	67435826	rs4629669	downstream	q12	---	ENST00000459469	0.00292105	0.00137189
4	54596877	rs1382083	intron	q12	LOC100506444	ENST00000506950	0.00181445	0.0013707
1	210984565	rs7532949	intron	q32.2	KCNH1	ENST00000271751	0.001527	0.00137043
5	83804409	rs62362062	downstream	q14.3	---	ENST00000425840	9.48417e-05	0.00136438
2	102418406	rs10172063	intron	q11.2	MAP4K4	ENST00000302217	0.000727483	0.00136395
3	153449270	rs16823067	intron	q25.2	---	ENST00000488210	0.000111689	0.00136269
4	157124366	rs6853651	downstream	q32.1	---	ENST00000408262	0.000312053	0.0013624
12	95027662	rs7304910	intron	q22	TMCC3	ENST00000261226	0.000179164	0.00136196
15	38380078	rs12909766	upstream	q14	LOC100507568	ENST00000560198	0.00359614	0.00136122
1	49754798	rs34201294	intron	p33	AGBL4	ENST00000371836	0.004166	0.001361
10	68955225	rs4745932	intron	q21.3	CTNNA3	ENST00000373744	0.00282871	0.00136098
17	65633567	rs12948236	intron	q24.2	PITPNC1	ENST00000299954	0.0035785	0.00136
6	24584181	rs6902039	intron	p22.3	KIAA0319	ENST00000378214	0.000629395	0.00135981
4	178278921	rs7682807	intron	q34.3	NEIL3	ENST00000264596	0.00203202	0.00135962
13	42033698	rs10467472	intron	q14.11	RGCC	ENST00000379359	0.00374608	0.00135962
6	24712044	rs9379685	intron	p22.3	C6orf62	ENST00000378102	0.000575049	0.00135862
1	105365670	rs12130073	upstream	p21.1	---	ENST00000432567	0.00469581	0.00135851
2	233929975	rs73998438	intron	q37.1	INPP5D	ENST00000359570	0.00132062	0.00135745
8	16840799	rs2177413	downstream	p22	FGF20	ENST00000180166	0.00279971	0.00135699
12	52283225	rs150583334	missense	q13.13	ANKRD33	ENST00000301190	0.000294743	0.00135643
15	61205992	rs6494231	intron	q22.2	RORA	ENST00000335670	0.00344065	0.001356
7	100081944	rs11763511	intron	q22.1	NYAP1	ENST00000300179	0.00328454	0.00135578
1	175144319	rs58827049	intron	q25.1	KIAA0040	ENST00000423313	0.00365642	0.00134977
3	163658583	rs1176943	downstream	q26.1	---	ENST00000483240	0.00469248	0.00134904
5	55651761	rs7720200	upstream	q11.2	---	ENST00000504349	0.00109831	0.0013486
11	112466099	rs2000918	intron	q23.1	LOC101928823	ENST00000529238	0.00200627	0.00134799
6	107538247	rs10457162	intron	q21	PDSS2	ENST00000369037	0.000395239	0.00134498
18	1574870	rs13380983	intron	p11.32	---	ENST00000583163	0.000231519	0.00134481
5	25557717	rs13169085	downstream	p14.1	---	ENST00000364146	0.00370799	0.00134471
4	110572343	rs4698774	intron	q25	CCDC109B	ENST00000394650	0.00131505	0.00134361
1	110415838	rs1532805	downstream	p13.3	---	ENST00000415166	0.00274158	0.00134255
19	2217203	rs72985483	intron	p13.3	DOT1L	ENST00000398665	0.000337605	0.00134143
19	47129570	rs3760757	upstream	q13.32	PTGIR	ENST00000291294	0.00370427	0.00134125
6	30644142	rs73727455	downstream	p21.33	PPP1R18	ENST00000274853	0.00412161	0.0013411
16	2010138	rs397435	intron	p13.3	NDUFB10	ENST00000268668	0.00423486	0.00134094
21	25594975	rs1910611	downstream	q21.2	LOC101927869	ENST00000416218	0.00448674	0.00134051
8	4564303	rs2256976	intron	p23.2	CSMD1	ENST00000400186	0.000769676	0.00133866
11	21816616	rs10833632	downstream	p14.3	NELL1	ENST00000298925	0.00495578	0.00133865
9	95429120	rs9969804	intron	q22.31	IPPK	ENST00000287996	0.00286954	0.00133794
19	55746511	rs4806651	intron	q13.42	PPP6R1	ENST00000412770	0.000250433	0.00133775
16	12144316	rs117921687	intron	p13.13	SNX29	ENST00000564111	0.000864124	0.0013377
5	151043103	rs1053411	UTR-3	q33.1	SPARC	ENST00000231061	7.0337e-05	0.00133732
19	54542405	rs12972309	downstream	q13.42	CACNG6	ENST00000252729	0.00351196	0.00133727
11	61784886	rs11230866	upstream	q12.3	---	ENST00000491725	0.00226822	0.00133707
14	47677666	rs17572886	intron	q21.3	MDGA2	ENST00000357362	0.00264913	0.00133608
1	240102549	rs34737866	upstream	q43	---	ENST00000400943	0.00445105	0.00133596
4	103118915	rs151380	downstream	q24	SLC39A8	ENST00000424970	7.61523e-05	0.0013354
11	112460736	rs12797014	intron	q23.1	LOC101928823	ENST00000529238	0.00154571	0.00133511
18	64866791	rs28572275	upstream	q22.1	---	ENST00000579952	0.00137091	0.00133388
4	120682464	rs28378775	upstream	q26	PDE5A	ENST00000354960	0.00112231	0.00133385
1	80785235	rs72673672	downstream	p31.1	---	ENST00000438801	0.000432848	0.00133383
17	3343534	rs9901726	synon	p13.2	SPATA22	ENST00000355380	0.00114962	0.00133323
2	1473758	rs12471358	intron	p25.3	TPO	ENST00000329066	0.00101188	0.00133144
12	31919023	rs55742524	downstream	p11.21	H3F3C	ENST00000340398	0.00263667	0.001331
6	55755466	rs79936460	upstream	p12.1	BMP5	ENST00000370830	0.00449529	0.00133043
15	69097606	rs2958405	intron	q23	ANP32A	ENST00000267918	0.00405196	0.00132923
10	43610119	rs1799939	missense	q11.21	RET	ENST00000340058	0.00153966	0.00132706
20	7683869	rs6117930	downstream	p12.3	---	ENST00000400616	0.00233791	0.00132702
13	68395705	rs75503056	downstream	q21.32	---	ENST00000427761	0.00238896	0.00132678
10	10156304	rs72781403	downstream	p14	LOC101928298	ENST00000429539	0.00412045	0.00132646
9	100520013	rs1398230	downstream	q22.33	LOC101928337	ENST00000430058	0.00315806	0.00132623
6	53276001	rs6458931	downstream	p12.1	---	ENST00000517201	0.000294107	0.00132516
4	55602765	rs3733542	synon	q12	KIT	ENST00000288135	0.0044013	0.00132499
6	24698215	rs7765904	synon	p22.3	ACOT13	ENST00000230048	0.0043913	0.00132491
17	33051477	rs79244254	downstream	q12	TMEM132E	ENST00000321639	0.000419249	0.00132477
6	143035667	rs56050683	upstream	q24.2	---	ENST00000437067	0.0039985	0.00132447
4	178644817	4:178644817	upstream	q34.3	LOC101060314	ENST00000503093	0.00194835	0.0013239
10	77678254	rs9415132	intron	q22.2	C10orf11	ENST00000372499	0.000583096	0.00132286
13	48017770	rs959866	downstream	q14.2	---	ENST00000420444	0.00441206	0.00132258
6	162885549	rs13196162	intron	q26	PARK2	ENST00000338468	6.74338e-05	0.00132251
20	44596207	20:44596207	missense	q13.12	ZNF335	ENST00000322927	0.00229446	0.00132198
13	59545891	rs80022687	upstream	q21.1	---	ENST00000398005	0.000153329	0.00132069
11	103779372	rs72984661	UTR-3	q22.3	PDGFD	ENST00000302251	0.00131359	0.00132062
20	53671976	rs2021239	upstream	q13.2	---	ENST00000393148	0.00139721	0.00131914
12	122042849	rs77222629	exon	q24.31	---	ENST00000516584	0.00144383	0.00131895
5	26225277	rs13158996	downstream	p14.1	---	ENST00000410628	6.04763e-05	0.00131876
2	124121297	rs72843558	upstream	q14.3	---	ENST00000432894	0.00427731	0.00131865
7	8498262	rs10268338	intron	p21.3	NXPH1	ENST00000405863	0.00224172	0.00131722
6	130151064	rs17395562	downstream	q22.33	TMEM244	ENST00000368143	0.00133157	0.0013168
11	129116247	rs10736570	intron	q24.3	ARHGAP32	ENST00000525234	0.00497135	0.00131664
16	54054078	rs1107355	intron	q12.2	FTO	ENST00000268349	0.00113164	0.00131645
15	39086092	rs78467450	downstream	q14	---	ENST00000560197	0.000162676	0.00131483
1	203465470	rs75011045	intron	q32.1	OPTC	ENST00000367222	8.65682e-05	0.00131428
16	22922578	rs2106365	intron	p12.2	HS3ST2	ENST00000261374	0.00407329	0.00131349
7	23934657	rs62468328	intron	p15.3	---	ENST00000412828	0.00196851	0.00131288
5	168582515	rs73802497	intron	q35.1	SLIT3	ENST00000332966	0.00104126	0.00131236
5	102921166	rs294039	upstream	q21.2	NUDT12	ENST00000230792	0.00266886	0.00131192
11	89403414	rs10734120	intron	q14.3	FOLH1B	ENST00000525540	0.00405234	0.0013118
11	24551110	rs4244514	intron	p14.3	LUZP2	ENST00000336930	0.00154835	0.00131157
16	14308663	rs226790	intron	p13.12	MKL2	ENST00000318282	0.00432098	0.00131149
6	12603525	rs2516227	upstream	p24.1	PHACTR1	ENST00000379350	0.00147176	0.00131073
4	120528327	rs3733526	missense	q26	PDE5A	ENST00000264805	0.00235372	0.00130966
4	186731313	rs4861681	intron	q35.1	SORBS2	ENST00000284776	0.00457862	0.00130939
5	119965985	rs62376457	intron	q23.1	PRR16	ENST00000379551	0.00223045	0.00130854
1	80657731	rs78925934	upstream	p31.1	---	ENST00000438801	0.0019737	0.00130809
11	1068702	rs7943074	upstream	p15.5	MUC2	ENST00000441003	0.000963384	0.00130795
11	2561132	rs56314930	intron	p15.5	KCNQ1	ENST00000155840	0.00386332	0.00130652
8	73604023	rs17831704	intron	q13.3	KCNB2	ENST00000523207	0.00115037	0.00130411
16	77685690	rs17772954	upstream	q23.1	---	ENST00000408299	0.00147805	0.00130379
1	44072066	rs10890266	synon	p34.2	PTPRF	ENST00000359947	0.000323427	0.00130019
9	76614515	rs72742355	upstream	q21.13	LOC101927358	ENST00000423681	0.00472902	0.00129945
12	116557232	rs116909459	intron	q24.21	MED13L	ENST00000281928	0.00103783	0.00129664
16	78191328	rs1862696	intron	q23.1	WWOX	ENST00000355860	0.00264295	0.00129637
10	6267329	rs11593270	intron	p15.1	PFKFB3	ENST00000317350	0.00424419	0.00129611
21	26297141	rs117256387	intron	q21.2	LOC339622	ENST00000441009	0.00176478	0.00129493
8	118234918	rs10955806	downstream	q24.11	SLC30A8	ENST00000427715	0.00460754	0.00129441
1	197830838	rs2047541	upstream	q31.3	C1orf53	ENST00000367393	0.00477464	0.00129314
11	101325788	rs72984209	synon	q22.1	TRPC6	ENST00000344327	9.88649e-05	0.00129262
9	8818801	rs10977309	intron	p24.1	PTPRD	ENST00000381196	0.00277097	0.00129055
6	49675567	rs570395	intron	p12.3	CRISP2	ENST00000339139	0.00342636	0.0012896
5	78067984	rs2132537	downstream	q14.1	ARSB	ENST00000264914	0.00350557	0.00128904
13	41992286	rs7987856	downstream	q14.11	OR7E37P	ENST00000419933	0.00239113	0.00128804
6	99129338	rs12204950	downstream	q16.1	---	ENST00000340697	0.00211382	0.001287
3	197192018	rs1431501	intron	q29	---	ENST00000420213	0.00385787	0.00128621
14	34162510	rs9322925	intron	q13.1	NPAS3	ENST00000346562	0.00191657	0.00128391
3	58534600	rs2886267	upstream	p14.3	ACOX2	ENST00000302819	0.000413505	0.00128389
11	40824308	rs4370928	intron	p12	LRRC4C	ENST00000528697	0.00154729	0.0012825
5	56794159	rs10461632	intron	q11.2	---	ENST00000506106	0.00368351	0.00128058
4	158835617	rs56332701	downstream	q32.1	---	ENST00000508460	0.00019187	0.00128035
10	63843112	rs2278305	intron	q21.2	ARID5B	ENST00000279873	0.00362923	0.00127959
7	70862397	rs11762660	intron	q11.22	WBSCR17	ENST00000333538	0.00498614	0.00127954
5	32273114	rs11948227	intron	p13.3	MTMR12	ENST00000264934	0.00106783	0.00127882
3	58530111	rs9862235	upstream	p14.3	ACOX2	ENST00000302819	3.38498e-05	0.00127512
9	7584003	rs4740900	upstream	p24.1	---	ENST00000413888	0.00062602	0.00127492
2	1867651	rs6748884	intron	p25.3	MYT1L	ENST00000399161	0.00356277	0.00127391
6	30065575	rs1264702	downstream	p22.1	TRIM31	ENST00000376734	0.00369256	0.00127342
20	6689058	rs6054479	downstream	p12.3	CASC20	ENST00000415932	0.000174619	0.00127263
12	110285775	rs7308238	downstream	q24.11	GLTP	ENST00000318348	0.00458478	0.00127128
12	100042163	rs11109969	missense	q23.1	FAM71C	ENST00000324341	0.00319148	0.00127111
7	8489129	rs4720780	intron	p21.3	NXPH1	ENST00000405863	0.00427692	0.00126898
1	213097283	rs72745808	upstream	q32.3	VASH2	ENST00000366966	0.00100561	0.00126776
19	17935626	rs11888	UTR-3	p13.11	JAK3	ENST00000458235	0.00475982	0.00126526
9	8468593	rs12349857	intron	p24.1	PTPRD	ENST00000355233	0.00372813	0.00126517
16	5794214	rs9928186	intron	p13.3	LOC100287538	ENST00000569895	0.00410604	0.00126354
13	83877279	rs9602147	downstream	q31.1	SLITRK1	ENST00000377084	0.00016259	0.00126306
17	6450923	rs356048	intron	p13.2	PITPNM3	ENST00000262483	0.00133205	0.00126265
22	30942698	rs5997679	upstream	q12.2	SEC14L6	ENST00000402034	5.92217e-05	0.00126144
4	140835853	rs1378473	intron	q31.1	MAML3	ENST00000502696	0.00354515	0.00126129
1	227602870	rs114247283	intron	q42.13	---	ENST00000436377	0.00121193	0.00126067
20	24376451	rs13040472	upstream	p11.21	---	ENST00000453921	5.63774e-05	0.00126064
17	73753035	17:73753035	missense	q25.1	ITGB4	ENST00000200181	1.2879e-06	0.00125939
17	65453288	rs4791293	intron	q24.2	PITPNC1	ENST00000299954	0.00147527	0.00125898
12	86374785	rs113447092	intron	q21.31	MGAT4C	ENST00000332156	0.00083294	0.0012585
2	189918622	rs116298748	splice-site	q32.2	COL5A2	ENST00000374866	0.00435185	0.00125805
11	8230352	rs74052044	downstream	p15.4	LMO1	ENST00000335790	0.000194116	0.00125776
2	165957721	rs77851728	intron	q24.3	SCN3A	ENST00000283254	0.00108224	0.0012577
13	107333245	rs9520140	downstream	q33.3	---	ENST00000328558	0.00332961	0.00125716
12	9480997	rs11050254	upstream	p13.31	---	ENST00000543664	0.00224427	0.0012564
6	63934360	rs72888565	downstream	q12	---	ENST00000370659	0.00115806	0.0012557
12	118506575	rs11068803	intron	q24.23	VSIG10	ENST00000359236	0.004551	0.0012552
1	219563092	rs72732514	upstream	q41	LOC101929648	ENST00000420237	0.0036065	0.00125505
16	82891658	rs17740866	intron	q23.3	CDH13	ENST00000268613	0.00381776	0.00125447
1	48991061	rs12127061	downstream	p33	AGBL4	ENST00000371839	0.000363934	0.00125442
9	138111998	rs11103757	intron	q34.3	---	ENST00000452377	0.00398942	0.001254
4	157720124	rs4691380	intron	q32.1	PDGFC	ENST00000274071	0.00162664	0.00125294
1	67484791	rs11208990	intron	p31.3	SLC35D1	ENST00000235345	0.00426886	0.00125089
20	55033635	rs3746624	synon	q13.31	CASS4	ENST00000360314	0.00389366	0.00125085
1	212124943	rs59706922	intron	q32.3	INTS7	ENST00000366992	0.000566071	0.00125073
1	218235608	rs12024101	upstream	q41	---	ENST00000364623	0.00403882	0.0012501
8	145649436	8:145649436	missense	q24.3	VPS28	ENST00000292510	0.00207117	0.00124579
5	123930829	rs10463782	upstream	q23.2	---	ENST00000503145	0.00147232	0.00124441
13	110955722	rs12858728	intron	q34	COL4A1	ENST00000375820	0.000671948	0.00124294
15	76280307	rs8024155	intron	q24.2	NRG4	ENST00000394907	0.00114861	0.00124175
9	139731827	rs200704265	missense	q34.3	RABL6	ENST00000311502	0.00322039	0.00123871
6	54600531	rs55776188	downstream	p12.1	---	ENST00000406712	0.00125587	0.00123696
6	162846378	rs12192429	intron	q26	PARK2	ENST00000338468	0.00112399	0.00123688
10	5339330	rs7068331	upstream	p15.1	---	ENST00000305623	0.00459534	0.00123591
7	154534254	rs533629	intron	q36.2	DPP6	ENST00000332007	0.000184098	0.00123567
1	244544818	rs3123710	intron	q44	C1orf100	ENST00000308105	0.00180587	0.00123563
12	130096075	rs66717177	intron	q24.33	TMEM132D	ENST00000422113	0.00315539	0.00123529
2	22896073	rs1466556	upstream	p24.1	---	ENST00000410684	0.00051584	0.00123514
19	1047002	rs3752234	synon	p13.3	ABCA7	ENST00000263094	0.00452386	0.00123496
10	108769984	rs11193161	intron	q25.1	SORCS1	ENST00000263054	0.00304406	0.00123477
6	64664035	rs11751654	intron	q12	EYS	ENST00000370616	0.00458081	0.00123318
19	55759957	rs4806471	intron	q13.42	PPP6R1	ENST00000412770	0.000835853	0.00123178
6	29645038	rs2535238	UTR-5	p22.1	ZFP57	ENST00000376883	0.00255988	0.00123139
3	115994501	rs13073491	intron	q13.31	LSAMP	ENST00000333617	0.0032366	0.00123041
8	93313295	rs2928923	upstream	q22.1	---	ENST00000465478	0.0019903	0.00122854
14	49051663	rs7158554	upstream	q21.3	---	ENST00000515922	0.000718358	0.00122838
6	2707403	rs9328120	intron	p25.2	MYLK4	ENST00000268446	0.00276215	0.00122831
7	119472448	rs79195162	intron	q31.31	---	ENST00000426413	9.50623e-06	0.00122812
1	27409975	rs72651593	downstream	p36.11	SLC9A1	ENST00000263980	0.00450404	0.00122647
2	44647831	rs17498753	intron	p21	CAMKMT	ENST00000378494	0.00365924	0.00122645
1	7720880	rs75408816	intron	p36.23	CAMTA1	ENST00000303635	0.00384947	0.00122589
19	17909096	rs36691	intron	p13.11	B3GNT3	ENST00000318683	0.00177373	0.00122532
7	41470093	7:41470093	downstream	p14.1	---	ENST00000416150	0.00201998	0.00122485
19	47615835	rs62135070	missense	q13.32	ZC3H4	ENST00000253048	0.00327548	0.00122336
3	50579382	rs73084740	downstream	p21.31	C3orf18	ENST00000357203	0.00385215	0.00122272
3	156788928	rs9812759	downstream	q25.31	LEKR1	ENST00000356539	0.00154429	0.00122211
12	110967652	rs73191839	intron	q24.11	RAD9B	ENST00000358071	0.00375332	0.00122141
11	62219776	rs2509984	intron	q12.3	AHNAK	ENST00000257247	0.00262172	0.00122115
6	152576061	6:152576061	missense	q25.2	SYNE1	ENST00000265368	0.00371583	0.00121975
6	3415302	rs4452682	intron	p25.2	SLC22A23	ENST00000380298	0.000874189	0.00121963
3	185905477	rs71320333	intron	q27.2	DGKG	ENST00000265022	0.00483092	0.00121939
1	18669450	rs648097	intron	p36.13	IGSF21	ENST00000251296	0.00420017	0.00121679
6	32786068	rs17429444	intron	p21.32	---	ENST00000452392	0.00059181	0.00121462
1	158115757	rs869536	downstream	q23.1	---	ENST00000413990	0.00101583	0.00121069
2	46763587	rs3814043	intron	p21	ATP6V1E2	ENST00000505245	0.00215245	0.00120823
21	21005599	rs7279919	upstream	q21.1	---	ENST00000282964	0.00150455	0.00120747
18	56206931	rs71357603	intron	q21.32	ALPK2	ENST00000361673	0.00224744	0.00120723
7	68166547	rs4339519	downstream	q11.22	---	ENST00000410496	0.000417605	0.00120554
14	93119136	14:93119136	missense	q32.12	RIN3	ENST00000216487	2.1416e-05	0.00120529
17	75834770	rs9910282	downstream	q25.3	FLJ45079	ENST00000374983	0.000921698	0.00120493
4	164193701	rs59096751	downstream	q32.2	NPY1R	ENST00000296533	0.00091763	0.0012049
10	91737945	rs7084035	upstream	q23.31	LINC01375	ENST00000428485	0.00224363	0.00120332
7	25779243	rs4722511	intron	p15.2	LOC646588	ENST00000456777	0.00320736	0.00120218
15	101698924	rs35469830	upstream	q26.3	---	ENST00000557903	0.000518813	0.00120179
10	101916873	rs3927496	intron	q24.31	ERLIN1	ENST00000370408	0.00393482	0.00120113
12	132250712	rs1051233	synon	q24.33	SFSWAP	ENST00000261674	0.0019883	0.00120083
13	22857026	rs1124604	upstream	q12.11	---	ENST00000441336	0.00237849	0.00120079
16	12718443	rs8052581	downstream	p13.12	CPPED1	ENST00000381774	0.00125823	0.00120059
20	5698148	rs13039463	upstream	p12.3	C20orf196	ENST00000378979	0.00395874	0.00120033
11	21876787	rs1386732	downstream	p14.3	NELL1	ENST00000298925	0.0031458	0.00119958
20	55035994	rs6014735	upstream	q13.31	RTFDC1	ENST00000023939	0.00426817	0.00119852
16	1323389	rs8055458	downstream	p13.3	---	ENST00000562876	0.00286922	0.0011985
3	195541384	rs17859809	downstream	q29	LOC101929697	ENST00000444346	0.00355959	0.00119699
6	90529343	rs28372875	UTR-5	q15	MDN1	ENST00000369393	0.00258957	0.00119685
4	66911203	rs1903590	intron	q13.2	---	ENST00000508572	0.00408878	0.00119473
1	13885279	rs12042662	upstream	p36.21	PDPN	ENST00000294489	0.00211064	0.00119467
1	173997476	rs74377481	downstream	q25.1	---	ENST00000424181	0.00179205	0.00119435
5	55655396	rs1278057	upstream	q11.2	---	ENST00000504349	0.000441904	0.00119426
5	107915736	rs10447248	upstream	q21.3	---	ENST00000466800	0.00384798	0.00119354
1	95916885	rs35556400	upstream	p21.3	FLJ31662	ENST00000424943	0.00358197	0.00119124
10	135217002	rs74162006	intron	q26.3	MTG1	ENST00000317502	0.00340184	0.00119109
2	122175505	rs10496567	intron	q14.2	CLASP1	ENST00000263710	0.00402385	0.00119056
3	58521124	rs4681863	intron	p14.3	ACOX2	ENST00000302819	0.00123827	0.00119055
7	154692521	rs7807062	downstream	q36.2	DPP6	ENST00000404039	0.0021176	0.00119034
9	138439904	rs72766546	intron	q34.3	OBP2A	ENST00000340780	0.00379047	0.00119003
4	16678084	rs1874514	intron	p15.32	LDB2	ENST00000304523	0.00177769	0.00118787
2	178965869	rs62176007	intron	q31.2	PDE11A	ENST00000358450	0.0012798	0.00118686
1	176863867	rs2228956	missense	q25.2	ASTN1	ENST00000361833	0.0047939	0.0011861
12	93493228	rs7315082	intron	q22	---	ENST00000549930	0.00251946	0.00118604
20	6994830	rs6133387	upstream	p12.3	---	ENST00000425900	0.00296398	0.00118374
7	129166223	rs691775	downstream	q32.1	SMKR1	ENST00000462322	0.00304983	0.0011829
2	19950849	rs11096615	upstream	p24.1	---	ENST00000393907	0.00287486	0.00118028
4	9384219	rs4583757	downstream	p16.1	USP17L6P	ENST00000382470	0.00248824	0.00117876
20	35215351	rs85440	intron	q11.23	TGIF2	ENST00000373872	0.00228075	0.00117862
21	43064230	rs17176538	upstream	q22.3	LINC00111	ENST00000413718	0.00119783	0.00117793
5	105882293	rs4551054	upstream	q21.3	---	ENST00000512162	0.00265747	0.00117753
1	202112692	rs58226141	intron	q32.1	ARL8A	ENST00000272217	0.00358358	0.00117729
1	211301768	rs2066025	intron	q32.2	KCNH1	ENST00000271751	0.0042551	0.00117619
9	136769441	rs2519789	intron	q34.2	VAV2	ENST00000371850	0.00137893	0.00117593
1	47726087	rs13376679	missense	p33	STIL	ENST00000243182	0.00447739	0.00117589
7	99905325	rs111312383	UTR-5	q22.1	SPDYE3	ENST00000332397	0.0045732	0.00117366
4	2252014	rs2233043	UTR-3	p16.3	MXD4	ENST00000337190	0.000573614	0.00117316
3	134370556	rs6439506	intron	q22.2	EPHB1	ENST00000460895	0.00283185	0.00117255
8	61994173	rs7821545	intron	q12.2	CLVS1	ENST00000522621	0.0012294	0.00117255
12	14289414	rs16909718	upstream	p13.1	---	ENST00000546187	0.00436908	0.00117208
1	19229024	rs9426679	UTR-5	p36.13	ALDH4A1	ENST00000290597	0.000100911	0.00117185
4	66910514	rs1461836	intron	q13.2	---	ENST00000508572	0.00132599	0.00117167
13	23598201	rs9510527	upstream	q12.12	---	ENST00000411184	0.00438063	0.0011715
8	143961005	rs6410	synon	q24.3	CYP11B1	ENST00000292427	0.000590372	0.00117125
15	62404382	rs1436955	downstream	q22.2	C2CD4B	ENST00000380392	0.00461924	0.00116939
1	990773	rs2799072	UTR-3	p36.33	AGRN	ENST00000379370	0.00485736	0.00116878
2	1939208	rs11694545	intron	p25.3	MYT1L	ENST00000399161	0.00239455	0.00116832
11	102097609	rs77611957	intron	q22.1	YAP1	ENST00000282441	0.00210085	0.00116691
3	101854725	rs76688816	intron	q12.3	ZPLD1	ENST00000491959	0.00326811	0.0011662
16	77702804	rs11150009	upstream	q23.1	---	ENST00000408299	0.00276469	0.00116611
6	29668537	rs3129066	upstream	p22.1	ZFP57	ENST00000376883	0.0045875	0.0011652
12	52611745	rs10783500	intron	q13.13	LINC00592	ENST00000549830	0.00221819	0.00116509
19	46826154	rs143046962	intron	q13.32	HIF3A	ENST00000244302	0.00123206	0.00116416
10	79566407	rs10762765	intron	q22.3	DLG5	ENST00000372388	0.00314978	0.00116202
3	193965496	rs4603903	intron	q29	LOC100505920	ENST00000415869	0.00497207	0.00116181
15	38410679	rs11073293	upstream	q14	LOC100507568	ENST00000560198	0.00158509	0.00116114
20	7178331	rs117420778	intron	p12.3	LINC01428	ENST00000449581	0.000526261	0.0011594
9	31808664	rs2770346	upstream	p21.1	---	ENST00000414981	0.00136234	0.00115774
4	189155114	rs77931960	downstream	q35.2	---	ENST00000494861	0.00247194	0.00115752
1	240641881	rs9725597	intron	q43	---	ENST00000596886	0.00425824	0.00115726
2	7713288	rs1491128	upstream	p25.1	---	ENST00000408328	0.00336257	0.00115566
9	4463878	rs7025955	upstream	p24.2	SLC1A1	ENST00000262352	0.000887886	0.00115542
3	70702374	rs74786380	upstream	p13	---	ENST00000490840	0.00314554	0.00115511
6	158024868	rs9365161	intron	q25.3	ZDHHC14	ENST00000340347	0.00203824	0.00115476
6	143001765	rs12191635	upstream	q24.2	---	ENST00000437067	0.00434375	0.00115456
11	69275865	rs11604051	upstream	q13.3	---	ENST00000544004	0.00155437	0.00115279
1	198013738	rs78879791	upstream	q31.3	NEK7	ENST00000367385	0.000891947	0.00115231
3	195497743	rs2260685	intron	q29	MUC4	ENST00000308466	0.00370617	0.00115186
16	88853729	rs837763	upstream	q24.3	PIEZO1	ENST00000301015	0.000905403	0.00115058
4	120542870	rs10025536	intron	q26	PDE5A	ENST00000264805	0.00280246	0.00115032
5	4853391	rs860987	intron	p15.32	---	ENST00000507435	0.00371077	0.00114951
5	13805769	rs6869350	intron	p15.2	DNAH5	ENST00000265104	0.00230343	0.00114861
1	182200417	rs78323113	intron	q25.3	LINC01344	ENST00000449842	0.00293143	0.00114776
17	34447402	rs12939695	intron	q12	---	ENST00000592460	0.00322046	0.00114722
12	108151785	rs73189579	intron	q23.3	PRDM4	ENST00000228437	4.21516e-18	0.00114673
4	100504664	rs3816873	missense	q23	MTTP	ENST00000265517	0.00348732	0.00114626
5	63045541	rs260993	downstream	q12.2	---	ENST00000502728	0.00257531	0.00114585
10	43745869	rs7067798	intron	q11.21	RASGEF1A	ENST00000395810	0.000512821	0.00114398
3	180499783	rs9827893	exon	q26.33	CCDC39	ENST00000471307	0.00486115	0.00114236
2	225204839	rs12613657	downstream	q36.2	FAM124B	ENST00000409685	0.00131587	0.0011412
2	48728310	rs62135169	intron	p16.3	PPP1R21	ENST00000281394	0.0041916	0.00114037
11	134025034	rs12789117	intron	q25	NCAPD3	ENST00000525964	0.00299723	0.0011381
3	193947704	rs35233133	intron	q29	LOC100505920	ENST00000415869	0.000299036	0.0011378
1	111417915	rs2885805	intron	p13.3	CD53	ENST00000271324	0.00302584	0.00113576
8	15391156	rs6999669	intron	p22	TUSC3	ENST00000503191	0.00490867	0.00113552
2	165832309	rs11682601	upstream	q24.3	SLC38A11	ENST00000303735	4.64021e-05	0.00113509
18	33675254	rs12967189	downstream	q12.2	SLC39A6	ENST00000269187	0.0025361	0.0011324
6	118807847	rs25422	intron	q22.31	CEP85L	ENST00000368488	0.00363787	0.00113091
11	91821986	rs1496678	upstream	q14.3	---	ENST00000497708	0.00389073	0.00113046
22	31543260	rs5753480	upstream	q12.2	PLA2G3	ENST00000215885	0.000933659	0.00112881
6	23279094	rs4640880	upstream	p22.3	---	ENST00000384664	0.0044551	0.00112854
2	25887558	rs11684202	intron	p23.3	DTNB	ENST00000288642	0.000592359	0.00112845
4	23088051	rs1394018	upstream	p15.2	---	ENST00000503394	0.0013401	0.00112663
8	22172702	rs4397403	intron	p21.3	PIWIL2	ENST00000356766	1.1069e-05	0.00112602
9	38615670	9:38615670	missense	p13.1	ANKRD18A	ENST00000399703	1.70948e-18	0.00112576
1	237601770	rs12139603	intron	q43	RYR2	ENST00000360064	0.000957197	0.00112466
2	139411119	rs55881646	downstream	q22.1	NXPH2	ENST00000272641	3.3365e-05	0.00112413
6	130927624	rs79346731	upstream	q23.1	---	ENST00000365568	0.00154799	0.00112401
10	4713229	rs117883046	intron	p15.1	LINC00704	ENST00000430998	0.00487735	0.00112355
18	42136914	rs62101945	upstream	q12.3	LOC101927921	ENST00000587877	0.00391951	0.00112347
4	170569172	rs6857404	intron	q33	CLCN3	ENST00000347613	0.00481968	0.00112225
2	155518968	rs72862014	downstream	q24.1	---	ENST00000411358	0.00287731	0.00112071
3	128724808	rs76149190	intron	q21.3	EFCC1	ENST00000436022	0.0037441	0.00112071
12	124771833	rs10773078	intron	q24.31	FAM101A	ENST00000540762	0.00151408	0.00112056
18	71360429	rs10871728	downstream	q22.3	LOC100505817	ENST00000563172	0.00494117	0.00111895
4	15785201	rs4580644	intron	p15.32	CD38	ENST00000226279	0.00290426	0.00111836
5	8113626	rs4702527	downstream	p15.31	---	ENST00000362903	0.000165106	0.00111743
17	4536241	rs743646	synon	p13.2	ALOX15	ENST00000293761	0.00290687	0.00111492
8	55403784	rs7830517	downstream	q11.23	---	ENST00000413112	0.000929342	0.00111457
4	2470395	rs4974694	intron	p16.3	RNF4	ENST00000503659	0.00042391	0.00111352
9	139900791	rs117393247	downstream	q34.3	ABCA2	ENST00000371605	0.00259479	0.00111107
18	5889765	rs7190	intron	p11.31	---	ENST00000577694	0.00260738	0.00111044
11	10715721	rs10840473	upstream	p15.3	---	ENST00000384131	0.000654813	0.00111039
16	56039612	rs1397152	downstream	q12.2	LOC283856	ENST00000501259	0.000242005	0.00110932
12	96666432	rs71460337	downstream	q23.1	ELK3	ENST00000228741	0.00370409	0.0011091
2	55449464	rs17852670	synon	p16.1	CLHC1	ENST00000401408	0.00360857	0.00110765
6	38148770	rs2235711	intron	p21.2	BTBD9	ENST00000314100	0.00219666	0.00110763
17	36034423	rs3110647	intron	q12	---	ENST00000586163	0.00304599	0.00110739
12	74431440	rs73180604	upstream	q21.1	---	ENST00000549140	0.00345767	0.00110654
19	15290007	rs10408676	missense	p13.12	NOTCH3	ENST00000263388	3.34121e-05	0.001106
10	116666322	rs72833175	upstream	q25.3	TRUB1	ENST00000298746	0.004259	0.00110566
5	176936819	rs3749728	intron	q35.3	DOK3	ENST00000312943	0.00017491	0.00110446
2	88472791	rs4129190	missense	p11.2	THNSL2	ENST00000324166	0.000460906	0.00110428
4	140686645	rs907320	intron	q31.1	MAML3	ENST00000502696	0.00165458	0.00110349
7	36205387	rs78381294	intron	p14.2	EEPD1	ENST00000242108	3.45852e-05	0.00110344
9	98331995	rs72754343	downstream	q22.32	---	ENST00000419620	0.00466234	0.00110261
19	55746614	rs4806653	intron	q13.42	PPP6R1	ENST00000412770	0.000318645	0.00110126
4	80083453	rs13103923	intron	q21.21	LINC01088	ENST00000509088	0.00462031	0.00110096
3	98987753	rs73136281	downstream	q12.1	---	ENST00000459991	0.0048537	0.00109932
14	26774138	rs4442708	downstream	q12	NOVA1	ENST00000483536	0.000530453	0.00109919
3	170064694	rs13068600	intron	q26.2	---	ENST00000466291	0.00437703	0.00109849
4	102569368	rs2866627	intron	q24	BANK1	ENST00000504592	0.0011367	0.00109773
4	13707440	rs7686940	intron	p15.33	LINC01182	ENST00000510907	0.000763022	0.00109716
18	71126768	rs8086211	downstream	q22.3	LOC100505817	ENST00000563172	0.00405822	0.00109564
1	165310735	rs116739461	intron	q23.3	LMX1A	ENST00000294816	0.00221581	0.00109422
21	37443893	rs3787728	intron	q22.12	CBR1	ENST00000290349	0.00275557	0.00109379
8	144994028	rs34132016	missense	q24.3	PLEC	ENST00000322810	0.00196572	0.00109359
17	8272767	rs2430949	synon	p13.1	KRBA2	ENST00000331336	0.00457317	0.00109224
19	3143031	rs2315994	intron	p13.3	GNA15	ENST00000262958	0.0048015	0.00109205
7	100076614	rs11559117	UTR-5	q22.1	TSC22D4	ENST00000300181	0.0029741	0.00109177
7	45549709	rs73108094	intron	p12.3	---	ENST00000443714	0.00298959	0.00109044
4	54511246	rs2616389	intron	q12	LNX1	ENST00000504605	0.00410824	0.00109006
15	62701937	rs17271695	intron	q22.2	TLN2	ENST00000561322	0.00166057	0.00108937
16	54043107	rs7201494	intron	q12.2	FTO	ENST00000268349	0.000830203	0.00108858
7	20527713	rs56197620	downstream	p21.1	ITGB8	ENST00000222573	0.00497412	0.00108784
13	19694731	rs4770803	upstream	q12.11	---	ENST00000425713	0.00107772	0.00108724
9	139110654	rs12684650	splice-site	q34.3	QSOX2	ENST00000358701	0.00122391	0.00108683
15	69927825	rs12148883	intron	q23	---	ENST00000560655	0.00203124	0.00108644
20	61364133	rs2427428	intron	q13.33	NTSR1	ENST00000370501	0.00399106	0.00108614
1	173847020	rs57022387	intron	q25.1	ZBTB37	ENST00000367701	0.00203406	0.00108574
5	139941228	rs250430	missense	q31.3	APBB3	ENST00000354402	0.00413169	0.00108382
17	74503820	rs12939109	downstream	q25.1	CYGB	ENST00000293230	0.00249615	0.00108365
20	55033476	rs3746623	synon	q13.31	CASS4	ENST00000360314	0.00357902	0.00108256
5	2788230	rs59235048	exon	p15.33	---	ENST00000510731	0.00403924	0.00108223
14	71648072	rs917063	upstream	q24.2	---	ENST00000561794	0.0042836	0.00107902
12	110489208	rs11064860	intron	q24.11	C12orf76	ENST00000309050	0.00303549	0.00107894
1	31013182	rs114136574	downstream	p35.2	MATN1	ENST00000373765	0.000681843	0.00107845
20	44094550	rs16990209	downstream	q13.12	LOC100130157	ENST00000595203	0.00317429	0.00107788
4	55978160	rs17711073	intron	q12	KDR	ENST00000263923	0.00159714	0.00107763
18	45452084	rs72914334	intron	q21.1	SMAD2	ENST00000262160	0.00243364	0.00107388
19	50405218	rs4239488	intron	q13.33	IL4I1	ENST00000341114	0.00437947	0.00107327
11	20648846	rs10766706	intron	p15.1	SLC6A5	ENST00000298923	0.00104467	0.00107171
3	80738030	rs73130940	downstream	p12.2	---	ENST00000482003	0.0032612	0.00107157
12	129189591	rs4533104	intron	q24.32	TMEM132C	ENST00000315208	0.00239224	0.00106971
4	100424205	rs79623823	upstream	q23	C4orf17	ENST00000326581	0.00457117	0.0010694
4	169878633	rs33922010	intron	q32.3	CBR4	ENST00000509108	0.000990826	0.0010689
15	93157633	rs8030062	intron	q26.1	---	ENST00000607766	0.000443235	0.00106883
15	40212770	rs66690776	UTR-5	q15.1	GPR176	ENST00000561100	0.00192826	0.00106784
1	32345980	rs652112	intron	p35.2	---	ENST00000602889	0.00231801	0.00106736
3	54426463	rs79016299	intron	p14.3	CACNA2D3	ENST00000288197	0.00442533	0.0010668
11	12072664	rs923173	intron	p15.3	---	ENST00000531559	0.00387303	0.00106615
3	57125380	rs9311641	UTR-3	p14.3	IL17RD	ENST00000296318	0.00150976	0.00106579
5	22053951	rs13178918	intron	p14.3	CDH12	ENST00000382254	0.000374352	0.00106552
7	34850327	rs325463	intron	p14.3	NPSR1	ENST00000359791	0.00245839	0.00106469
16	78160462	rs8057015	intron	q23.1	WWOX	ENST00000355860	0.000788807	0.00106319
12	5995702	rs4764584	intron	p13.31	ANO2	ENST00000327087	0.0044986	0.00106192
4	102529098	rs2903272	intron	q24	BANK1	ENST00000504592	0.000172341	0.00106002
5	151422644	rs75906245	intron	q33.1	CTB-12O2.1	ENST00000524034	0.000399433	0.00105746
9	116461420	rs72765677	downstream	q32	---	ENST00000398764	0.00265974	0.00105694
2	227518448	rs1882580	upstream	q36.3	---	ENST00000423838	0.000348106	0.00105637
10	73003548	rs35468602	intron	q22.1	UNC5B	ENST00000335350	0.00454247	0.00105509
8	17860966	rs3898982	intron	p22	PCM1	ENST00000325083	0.00463205	0.0010544
15	76470755	rs8038526	intron	q24.2	C15orf27	ENST00000388942	0.00376077	0.00105395
9	1223881	rs4740517	upstream	p24.3	---	ENST00000422868	0.00108123	0.00105362
3	189854384	rs2944391	intron	q28	---	ENST00000412203	0.00261581	0.00105299
15	93625213	rs1534780	intron	q26.1	RGMA	ENST00000329082	0.00238286	0.0010525
7	45914230	rs10249499	upstream	p12.3	IGFBP1	ENST00000275525	0.000770427	0.0010525
15	88769901	rs12909249	intron	q25.3	NTRK3	ENST00000317501	0.00198837	0.00105244
8	27319805	rs9314347	intron	p21.2	CHRNA2	ENST00000240132	0.00154714	0.00105053
14	83967068	rs72691388	upstream	q31.2	---	ENST00000459249	0.000764425	0.00104993
2	22914812	rs17044228	upstream	p24.1	---	ENST00000410684	0.000873756	0.00104843
8	9042544	rs73197795	upstream	p23.1	LOC101929128	ENST00000512942	0.00226366	0.00104827
5	5867397	rs1651402	downstream	p15.32	ICE1	ENST00000296564	0.00425889	0.00104821
17	78496495	rs7224003	upstream	q25.3	---	ENST00000471666	0.00444583	0.00104779
13	112982751	rs4907687	intron	q34	---	ENST00000413637	0.00137951	0.00104734
2	46223180	rs74700269	intron	p21	PRKCE	ENST00000306156	0.00280889	0.00104692
2	34543813	rs4670346	downstream	p22.3	---	ENST00000366209	0.000361183	0.00104669
1	61425793	rs75844479	intron	p31.3	NFIA	ENST00000371191	0.00448125	0.00104602
22	32989033	rs41490546	intron	q12.3	SYN3	ENST00000332840	0.00463298	0.0010458
13	106739633	rs78021444	upstream	q33.2	---	ENST00000410711	0.00427493	0.00104564
2	180735522	rs35404949	downstream	q31.3	---	ENST00000365346	0.00289441	0.00104558
1	110279701	rs7483	missense	p13.3	GSTM3	ENST00000256594	0.00180251	0.00104359
11	115543613	rs11606322	intron	q23.3	---	ENST00000539305	0.00411015	0.00104347
12	127540041	rs7972724	intron	q24.32	LOC101927592	ENST00000512624	0.00277408	0.00104338
13	19696913	rs4770810	upstream	q12.11	---	ENST00000425713	0.000862773	0.00104323
12	111165793	rs73194035	intron	q24.11	PPP1CC	ENST00000335007	0.00265951	0.00104292
9	793611	rs7042910	upstream	p24.3	DMRT1	ENST00000382276	0.00491249	0.00104272
1	60173734	rs6685309	intron	p32.1	FGGY	ENST00000303721	0.00255386	0.00104229
13	31665066	rs7984946	intron	q12.3	---	ENST00000425638	0.003436	0.00104143
6	94242480	rs6454957	upstream	q16.1	EPHA7	ENST00000369297	0.00410571	0.00104003
20	51924497	rs8120425	intron	q13.2	TSHZ2	ENST00000371497	0.00200225	0.00103972
1	3835429	rs66859195	downstream	p36.32	LINC01134	ENST00000442673	0.00149082	0.00103965
10	64261198	rs16917302	intron	q21.2	ZNF365	ENST00000410046	0.000982294	0.00103907
3	191373334	rs13061555	upstream	q28	---	ENST00000363400	0.00133961	0.00103668
3	139992571	rs9811609	intron	q23	CLSTN2	ENST00000458420	0.00481824	0.00103522
22	23283310	rs4822352	downstream	q11.22	---	ENST00000390331	0.00252434	0.00103505
18	51427064	rs116986011	downstream	q21.2	---	ENST00000408131	9.12768e-05	0.00103472
10	25905876	rs868691	downstream	p12.1	GPR158	ENST00000376351	0.000500169	0.00103249
11	5423258	rs12798029	intron	p15.4	HBE1	ENST00000380237	0.00453017	0.00103234
7	21935986	rs1139225	intron	p15.3	DNAH11	ENST00000328843	0.00492509	0.00103197
12	110619349	rs11065340	intron	q24.11	IFT81	ENST00000242591	0.00033283	0.00103036
6	151129499	rs75603751	intron	q25.1	PLEKHG1	ENST00000358517	0.00325808	0.00103022
6	132461660	rs12332897	intron	q23.2	LINC01013	ENST00000443303	0.00271114	0.00102952
10	112840171	rs13306146	UTR-3	q25.2	ADRA2A	ENST00000280155	8.30867e-06	0.00102939
17	43395255	rs117074068	upstream	q21.31	MAP3K14	ENST00000344686	0.00480434	0.00102789
16	28962429	rs7201257	missense	p11.2	NFATC2IP	ENST00000320805	0.000422536	0.00102657
3	115230981	rs78112817	upstream	q13.31	GAP43	ENST00000305124	0.00263605	0.00102644
1	5788582	rs4845815	downstream	p36.31	---	ENST00000401226	0.00297178	0.00102572
4	140693020	rs6835277	intron	q31.1	MAML3	ENST00000502696	0.0021164	0.00102564
12	110354636	rs1045802	UTR-3	q24.11	TCHP	ENST00000312777	0.000256643	0.00102561
3	58523631	rs56193702	upstream	p14.3	ACOX2	ENST00000302819	0.000338013	0.00102463
13	82394698	rs968785	upstream	q31.1	---	ENST00000426437	0.0010968	0.00102459
18	14373085	rs3971136	downstream	p11.21	---	ENST00000543068	0.00385836	0.00102437
4	15101916	rs11729197	intron	p15.33	---	ENST00000502344	0.0035452	0.00102434
6	158070192	rs9355850	intron	q25.3	ZDHHC14	ENST00000341375	0.00133485	0.00102253
5	118448265	rs72784078	intron	q23.1	DMXL1	ENST00000311085	0.00149295	0.00102109
5	119787890	rs13359009	upstream	q23.1	PRR16	ENST00000407149	0.00172929	0.00102052
11	20764527	rs1519729	intron	p15.1	NELL1	ENST00000298925	0.000899063	0.00101992
6	84874617	rs9294291	intron	q14.2	CEP162	ENST00000257766	0.00221155	0.00101897
12	1648977	rs10773957	intron	p13.33	WNT5B	ENST00000539198	0.0039876	0.00101893
4	153116807	rs77528667	upstream	q31.3	---	ENST00000504799	0.00384741	0.00101872
1	156594347	rs116317850	intron	q23.1	HAPLN2	ENST00000255039	0.00351401	0.00101829
10	16673106	rs45622333	intron	p13	RSU1	ENST00000345264	0.000641784	0.00101801
6	55472915	rs116304574	upstream	p12.1	HMGCLL1	ENST00000274901	0.00242129	0.00101778
9	95200879	rs76178529	intron	q22.31	CENPP	ENST00000375587	0.00201985	0.00101697
5	32275016	rs55790566	intron	p13.3	MTMR12	ENST00000264934	0.00307408	0.00101685
5	26216260	rs62345637	downstream	p14.1	---	ENST00000410628	0.000649003	0.00101514
7	153609390	rs73163447	intron	q36.2	DPP6	ENST00000404039	0.00125171	0.00101375
2	65926252	rs17040081	intron	p14	LOC101927533	ENST00000606978	0.000393114	0.00101374
4	137812835	rs73848313	intron	q28.3	---	ENST00000505736	0.00464903	0.00101328
13	31060704	rs9551926	intron	q12.3	HMGB1	ENST00000405805	0.0036038	0.00101152
8	23481203	rs10103648	upstream	p21.2	---	ENST00000516258	0.00423359	0.00100968
22	40739116	rs9607701	upstream	q13.1	ADSL	ENST00000216194	0.00136403	0.00100949
2	59422756	rs78043653	upstream	p16.1	LOC101927285	ENST00000409590	0.00112413	0.00100853
12	108900137	rs4388939	upstream	q23.3	DKFZp686F0839	ENST00000502160	0.00427286	0.00100852
9	710923	9:710923	exon	p24.3	KANK1	ENST00000354485	0.00359296	0.00100823
7	112911410	rs10953730	downstream	q31.1	---	ENST00000430610	0.00290218	0.00100811
3	13276044	rs73134196	downstream	p25.2	NUP210	ENST00000254508	0.00331726	0.00100774
3	189489514	rs67190515	intron	q28	TP63	ENST00000264731	0.000384255	0.00100767
7	62544856	rs62474114	downstream	q11.21	---	ENST00000450345	0.00178706	0.00100719
5	1999977	rs74391107	upstream	p15.33	---	ENST00000364156	0.00490917	0.00100715
18	12065379	rs78033763	upstream	p11.21	---	ENST00000391405	0.00172241	0.00100694
3	182747818	3:182747818	intron	q27.1	MCCC1	ENST00000265594	0.00283676	0.0010059
7	132708865	rs17421874	intron	q33	CHCHD3	ENST00000262570	0.00405335	0.00100346
3	57139972	rs1545981	synon	p14.3	IL17RD	ENST00000296318	0.000511742	0.00100073
19	3176418	rs520548	intron	p13.3	S1PR4	ENST00000591346	1.47189e-05	0.000999225
2	13397912	rs7569998	upstream	p24.3	LOC100506474	ENST00000425974	0.00092983	0.000997762
14	98812167	rs8016542	upstream	q32.2	---	ENST00000410134	0.000489226	0.000997453
1	242179796	rs1519904	upstream	q43	MAP1LC3C	ENST00000357246	0.00478307	0.00099717
9	137264346	rs62576339	intron	q34.2	RXRA	ENST00000356384	0.00425393	0.000995604
6	57112292	rs223294	upstream	p11.2	RAB23	ENST00000317483	0.000184949	0.000994975
1	242155241	rs76221048	downstream	q43	---	ENST00000356052	0.000743803	0.00099418
12	21392819	rs11045893	downstream	p12.1	SLCO1B1	ENST00000256958	0.00215755	0.000993231
22	23965020	rs13055561	intron	q11.23	DRICH1	ENST00000317749	0.00340926	0.00099132
16	14093584	rs74009291	downstream	p13.12	LOC101927311	ENST00000575424	0.00495998	0.000990689
10	79566632	rs1058198	synon	q22.3	DLG5	ENST00000372388	0.00457982	0.000989929
1	110275744	rs1927328	intron	p13.3	GSTM5	ENST00000429410	0.00101125	0.00098743
11	25712481	rs1493666	downstream	p14.3	---	ENST00000532310	0.00429457	0.000987057
12	99000309	rs4762210	downstream	q23.1	---	ENST00000408698	0.00369477	0.000986155
11	40819106	rs10837504	intron	p12	LRRC4C	ENST00000528697	0.00234774	0.000986052
6	35358945	rs6915115	intron	p21.31	PPARD	ENST00000311565	0.00243469	0.000985485
8	4580563	rs1676980	intron	p23.2	CSMD1	ENST00000400186	0.00153004	0.000985349
15	33191187	rs78428401	intron	q13.3	FMN1	ENST00000334528	0.00284838	0.000985335
2	1462534	rs11211651	intron	p25.3	TPO	ENST00000329066	0.00216222	0.000984835
3	130145718	rs981548	intron	q22.1	COL6A5	ENST00000265379	0.00457051	0.000984014
2	8602753	rs80015575	downstream	p25.1	---	ENST00000418358	0.00369661	0.000983911
2	10897512	rs12474854	intron	p25.1	ATP6V1C2	ENST00000272238	0.00342484	0.000983521
1	239445395	rs73111670	upstream	q43	---	ENST00000442410	0.00144944	0.000982791
20	206402	rs2164169	upstream	p13	DEFB129	ENST00000246105	0.0045325	0.000981337
6	142904852	rs73590133	intron	q24.2	LOC153910	ENST00000447311	6.53515e-05	0.000980668
11	134679293	rs34284944	downstream	q25	LOC729305	ENST00000513405	0.00132011	0.000978839
9	3200829	rs10813664	downstream	p24.2	RFX3	ENST00000382004	0.0043291	0.000978622
6	142439814	rs2745472	upstream	q24.1	---	ENST00000450456	0.000381115	0.00097801
6	158190438	rs1753195	downstream	q25.3	ZDHHC14	ENST00000359775	0.00383203	0.000977854
1	172431435	rs12134818	intron	q24.3	C1orf105	ENST00000367725	0.00245357	0.000977837
3	195752679	rs62284002	downstream	q29	---	ENST00000411669	0.00340848	0.00097738
10	22859530	rs3793753	intron	p12.2	PIP4K2A	ENST00000323883	0.00293451	0.000977284
4	27888866	rs16879937	downstream	p15.1	---	ENST00000507524	0.00383647	0.000976689
6	32669373	rs11752643	upstream	p21.32	HLA-DQB1	ENST00000399084	0.00456512	0.000976639
3	10311939	rs2075352	missense	p25.3	TATDN2	ENST00000287652	0.00159095	0.000975911
19	57609536	rs75086077	downstream	q13.43	---	ENST00000595306	0.00367378	0.000975771
5	162255231	rs79203136	downstream	q34	---	ENST00000458002	0.00240858	0.000975642
4	159098784	rs13126694	intron	q32.1	LOC101929911	ENST00000503611	0.00341268	0.000975372
7	65375102	rs3110902	intron	q11.21	VKORC1L1	ENST00000360768	0.00185998	0.000973125
1	48708278	rs75538709	synon	p33	SLC5A9	ENST00000236495	0.000217512	0.000971827
1	107855013	rs17509160	intron	p13.3	NTNG1	ENST00000294649	0.00463984	0.000971659
18	62916544	rs17074458	downstream	q22.1	---	ENST00000578545	0.0021277	0.000971294
18	30650790	rs117485231	intron	q12.1	CCDC178	ENST00000300227	0.00309377	0.000970206
4	62673737	rs1031341	intron	q13.1	LPHN3	ENST00000504896	0.00404262	0.000968848
16	89660343	rs62068681	intron	q24.3	CPNE7	ENST00000268720	0.00170969	0.000968531
10	130756482	rs118191267	downstream	q26.3	---	ENST00000446589	0.0020491	0.000967767
13	37333087	rs10507441	upstream	q13.3	---	ENST00000453620	0.000483921	0.000967736
2	1463290	rs13394978	intron	p25.3	TPO	ENST00000329066	0.00446406	0.000967122
7	18934636	rs67342505	intron	p21.1	HDAC9	ENST00000401921	0.00463115	0.000966928
6	44479329	rs764332	downstream	p21.1	CDC5L	ENST00000371477	0.00408039	0.000966825
9	7625089	rs62530097	downstream	p24.1	---	ENST00000441944	0.00103466	0.00096657
12	111037344	rs11065675	upstream	q24.11	PPTC7	ENST00000354300	0.00120024	0.000966411
4	102696219	rs10003889	intron	q24	BANK1	ENST00000504592	0.00264008	0.000966267
5	119862127	rs6881309	intron	q23.1	PRR16	ENST00000379551	0.00181391	0.000966166
3	176007583	rs1483622	upstream	q26.32	---	ENST00000419971	0.000128928	0.000965388
10	132547009	rs112908837	downstream	q26.3	---	ENST00000411065	0.00223164	0.000965323
6	83078381	rs78795848	UTR-3	q14.1	TPBG	ENST00000369750	0.00041908	0.000964654
2	121084993	rs73951213	upstream	q14.2	INHBB	ENST00000295228	0.00277988	0.000963541
1	18392608	rs4920421	intron	p36.13	LOC101927876	ENST00000569711	0.00354186	0.000962537
3	144642293	rs6440278	upstream	q24	---	ENST00000410846	0.00443152	0.000962271
10	72235494	rs10762384	upstream	q22.1	PALD1	ENST00000263563	0.00128454	0.000961163
19	55729298	rs62126340	intron	q13.42	---	ENST00000585911	0.0040322	0.000961112
16	82701576	rs10514549	intron	q23.3	CDH13	ENST00000268613	0.00265055	0.000960854
2	126468891	rs6743458	exon	q14.3	---	ENST00000430692	0.000399574	0.000960698
6	43029288	rs11558979	missense	p21.1	KLC4	ENST00000259708	0.00351454	0.000960405
11	25710025	rs10834747	downstream	p14.3	---	ENST00000532310	0.00260988	0.00096035
10	31262740	rs76136051	intron	p11.23	ZNF438	ENST00000331737	0.00161004	0.000958484
9	106660221	rs716532	upstream	q31.1	---	ENST00000517222	0.00317506	0.000958184
14	73440864	rs12931	synon	q24.2	ZFYVE1	ENST00000318876	0.00118376	0.000957182
11	19930435	rs1812624	intron	p15.1	NAV2	ENST00000349880	0.00470679	0.000956538
15	65594283	rs2020176	exon	q22.31	---	ENST00000559536	0.00396121	0.000956003
15	88871162	rs62024303	downstream	q25.3	MRPL46	ENST00000312475	0.00457757	0.000955907
6	29698821	rs1611350	intron	p22.1	HLA-F-AS1	ENST00000399247	0.00499562	0.000955555
11	87947490	rs9971436	downstream	q14.2	CTSC	ENST00000227266	0.00358419	0.000955485
8	13468460	rs73213956	upstream	p22	---	ENST00000529018	0.00348482	0.000955345
7	38177497	rs73128628	upstream	p14.1	STARD3NL	ENST00000009041	0.000442484	0.000955257
9	117983158	rs1537734	intron	q33.1	DEC1	ENST00000374016	0.00118376	0.000954667
10	36461861	rs55689517	upstream	p11.21	---	ENST00000412439	0.00373816	0.000953454
11	11151077	rs7120813	intron	p15.3	---	ENST00000525758	0.00234985	0.000952908
7	17921253	rs17659804	intron	p21.1	SNX13	ENST00000409076	5.97738e-05	0.00095235
15	61437762	rs1550223	intron	q22.2	RORA	ENST00000335670	0.00390759	0.000951989
16	8948437	rs3785173	UTR-3	p13.2	CARHSP1	ENST00000396593	0.00137773	0.000951207
5	115917520	rs57557217	intron	q23.1	---	ENST00000508766	0.00376179	0.000949919
1	152084984	rs3134814	missense	q21.3	TCHH	ENST00000368804	0.00115906	0.000949828
9	1221290	rs4740516	upstream	p24.3	---	ENST00000422868	0.000407636	0.000949699
3	128181777	rs2659690	synon	q21.3	DNAJB8	ENST00000319153	0.00218849	0.000949361
8	70536598	rs4130358	intron	q13.3	SULF1	ENST00000260128	0.00375459	0.000948824
19	10221855	rs117177141	UTR-3	p13.2	PPAN	ENST00000253107	0.000734929	0.000948173
8	19826373	rs2197089	downstream	p21.3	LPL	ENST00000311322	0.00312893	0.000947647
7	45646852	rs1521470	intron	p12.3	ADCY1	ENST00000297323	0.000839214	0.000947603
10	101153590	rs7914408	UTR-3	q24.2	CNNM1	ENST00000356713	0.003564	0.000947117
5	177915428	rs7730172	intron	q35.3	COL23A1	ENST00000390654	0.00498437	0.000946594
20	55562256	20:55562256	upstream	q13.31	---	ENST00000384429	0.000732273	0.000944484
19	55738634	rs4644955	missense	q13.42	TMEM86B	ENST00000327042	5.02068e-05	0.000944341
7	153018161	rs73154478	upstream	q36.2	---	ENST00000415468	0.00347333	0.000944321
11	59326455	rs72927410	downstream	q12.1	---	ENST00000517084	0.00194232	0.000943429
3	58512900	rs13434020	intron	p14.3	ACOX2	ENST00000302819	4.8268e-05	0.000942888
20	55033713	rs3746626	synon	q13.31	CASS4	ENST00000360314	0.00162809	0.000942495
4	157605067	rs7693847	downstream	q32.1	LOC100505784	ENST00000507972	1.43405e-05	0.000942456
8	3504117	rs17066733	intron	p23.2	CSMD1	ENST00000400186	0.000298735	0.000941562
10	73094462	rs12252326	intron	q22.1	SLC29A3	ENST00000373189	0.00418427	0.000941087
1	48972432	rs75598956	downstream	p33	AGBL4	ENST00000371839	0.00163334	0.00094092
2	180206390	rs58302795	downstream	q31.2	---	ENST00000419129	0.00465894	0.000939474
14	78979614	rs17835050	intron	q24.3	NRXN3	ENST00000553363	0.00244323	0.000939242
2	55189685	rs75479836	synon	p16.1	EML6	ENST00000356458	0.00168786	0.000939241
3	72626331	3:72626331	downstream	p13	---	ENST00000362599	0.00216097	0.000939138
6	130007477	rs12211400	intron	q22.33	ARHGAP18	ENST00000368149	0.00163205	0.000938145
6	24706770	rs6931809	intron	p22.3	C6orf62	ENST00000378102	0.00392847	0.000937808
4	180132138	rs34775684	downstream	q34.3	---	ENST00000506509	0.00409415	0.000935653
8	131659295	rs12375351	intron	q24.22	---	ENST00000523502	0.000345472	0.000935426
9	7646299	rs1586262	downstream	p24.1	---	ENST00000441944	0.000635134	0.000935353
6	161137990	rs783147	intron	q26	PLG	ENST00000297289	0.00205914	0.000934855
10	81691125	rs17879395	intron	q22.3	MBL1P	ENST00000453174	0.00359109	0.000934854
1	159685136	rs3093059	upstream	q23.2	CRP	ENST00000255030	0.00323726	0.000934551
20	3682242	rs45472900	synon	p13	SIGLEC1	ENST00000202578	0.000167865	0.000934376
6	23357902	rs10946604	upstream	p22.3	---	ENST00000402635	0.00399297	0.000934032
11	102172774	rs11225202	downstream	q22.2	---	ENST00000463969	0.00486267	0.000933939
20	40300869	rs6102522	upstream	q12	CHD6	ENST00000373233	0.0037729	0.000932967
2	158271512	rs267992	UTR-3	q24.1	CYTIP	ENST00000264192	0.00134831	0.000932419
5	111562396	rs34533430	intron	q22.2	EPB41L4A	ENST00000261486	0.00433932	0.000932207
11	36122482	rs16928397	intron	p13	LDLRAD3	ENST00000315571	0.00415068	0.000932063
19	15441070	rs7257178	intron	p13.12	BRD4	ENST00000360016	0.00461202	0.000931298
12	53186088	rs3887954	missense	q13.13	KRT3	ENST00000309505	0.000584909	0.000930675
7	8527868	rs10265438	intron	p21.3	NXPH1	ENST00000405863	0.000528178	0.000930177
7	146563853	rs73170372	intron	q35	CNTNAP2	ENST00000361727	0.00104737	0.000929987
4	5815929	rs3755847	UTR-3	p16.2	EVC	ENST00000264956	0.00280793	0.000928752
4	5993133	rs6446428	downstream	p16.2	JAKMIP1	ENST00000409371	0.00289636	0.000927713
1	62666523	rs4915799	intron	p31.3	L1TD1	ENST00000498273	0.000519606	0.00092738
1	211357154	rs1572648	upstream	q32.2	---	ENST00000397651	0.00182881	0.000926996
15	46864684	rs523915	upstream	q21.1	---	ENST00000383940	0.00139509	0.000925523
5	143172280	rs325240	intron	q31.3	---	ENST00000503323	0.00363947	0.000924999
14	39412570	rs75667954	intron	q21.1	LINC00639	ENST00000553932	0.00266505	0.000924745
6	130125973	rs34261771	downstream	q22.33	---	ENST00000404344	0.000184183	0.000922612
10	131329224	rs945222	intron	q26.3	MGMT	ENST00000306010	0.00199957	0.000922481
6	29644502	rs375984	intron	p22.1	ZFP57	ENST00000376881	0.003963	0.000921858
13	43929635	rs73469610	intron	q14.11	ENOX1	ENST00000261488	0.00466242	0.000921735
3	72085901	rs79325795	intron	p13	LINC00877	ENST00000468646	0.00171405	0.000921327
6	35704831	rs56354119	UTR-5	p21.31	ARMC12	ENST00000373869	0.00223846	0.000920404
2	240489587	rs28727492	upstream	q37.3	FLJ45964	ENST00000358775	0.00248315	0.000919953
6	169632378	rs74417889	intron	q27	THBS2	ENST00000366787	0.0010923	0.000918531
19	19023853	rs3177137	synon	p13.11	COPE	ENST00000262812	0.00390999	0.000918377
7	144930119	rs34898126	upstream	q35	---	ENST00000416316	0.00145503	0.000917119
16	65336600	rs1494759	intron	q21	---	ENST00000562656	0.00454908	0.000916994
7	108630669	rs78229433	downstream	q31.1	---	ENST00000413406	0.00236686	0.000916526
5	40354057	rs73082837	upstream	p13.1	---	ENST00000362682	0.000976842	0.000915514
14	47490495	rs10484194	intron	q21.3	MDGA2	ENST00000357362	0.00191487	0.000914114
5	30524291	rs35207705	upstream	p13.3	---	ENST00000495944	0.00218033	0.000914102
10	64278682	rs10995190	intron	q21.2	ZNF365	ENST00000410046	0.00103456	0.000913245
9	4464078	rs7018608	upstream	p24.2	SLC1A1	ENST00000262352	0.000168679	0.000911891
4	2547235	rs28498784	intron	p16.3	RNF4	ENST00000508235	0.00209713	0.000911342
2	2770301	rs6755367	downstream	p25.3	---	ENST00000452701	0.00153976	0.000911116
10	102621307	rs61873508	downstream	q24.31	PAX2	ENST00000370296	0.00188131	0.000910811
4	2517223	rs1048727	UTR-3	p16.3	RNF4	ENST00000314289	0.0034857	0.000910594
2	231765538	rs6742201	downstream	q37.1	LOC151484	ENST00000415628	0.00393432	0.00091016
1	105304918	rs1871782	upstream	p21.1	---	ENST00000432567	0.00498156	0.000909691
4	140371326	rs62323105	intron	q31.1	---	ENST00000608661	0.00181548	0.000908264
1	192618028	rs4658064	intron	q31.2	RGS13	ENST00000391995	0.00413233	0.000908116
20	33545616	rs17310467	upstream	q11.22	GSS	ENST00000216951	0.00418398	0.00090805
19	58952608	rs12979415	exon	q13.43	---	ENST00000595059	0.00176741	0.000907806
13	88187878	rs57662059	intron	q31.2	MIR4500HG	ENST00000436290	0.00259194	0.000906978
11	121205531	rs79104643	downstream	q24.1	SC5D	ENST00000264027	0.00407661	0.000906801
9	136037259	rs2073925	intron	q34.2	GBGT1	ENST00000372036	0.00493286	0.000905522
6	55561610	rs115518394	downstream	p12.1	BMP5	ENST00000370830	0.0033533	0.000905457
22	19161327	rs807667	downstream	q11.21	SLC25A1	ENST00000215882	0.00221263	0.000905163
12	52587518	rs17653722	upstream	q13.13	KRT80	ENST00000394815	0.00484982	0.00090369
10	101252385	rs12261266	downstream	q24.2	---	ENST00000416191	0.00419471	0.000903461
9	792777	rs17371714	upstream	p24.3	DMRT1	ENST00000382276	0.00476919	0.000903194
8	112018799	rs7460049	intron	q23.2	---	ENST00000523557	0.00479802	0.000903069
13	76210890	rs41286118	intron	q22.2	LMO7	ENST00000341547	0.00496225	0.000902966
5	79644333	rs60256041	upstream	q14.1	---	ENST00000424312	0.00372252	0.000902417
11	119368120	rs10892373	intron	q23.3	USP2-AS1	ENST00000498979	0.000328618	0.000902248
3	81390329	rs115113137	upstream	p12.2	---	ENST00000464131	0.00484382	0.000902231
10	29275202	rs17755167	upstream	p12.1	LYZL1	ENST00000375500	0.00457392	0.000900998
3	189912733	rs3109332	downstream	q28	CLDN1	ENST00000295522	0.00281342	0.000900143
12	93286214	rs116987964	intron	q22	EEA1	ENST00000322349	0.000900819	0.000899415
1	39755755	rs75297797	intron	p34.3	MACF1	ENST00000317713	0.001134	0.000899408
13	96635843	rs147998216	UTR-3	q32.1	UGGT2	ENST00000376714	0.00358312	0.000898873
11	119518158	rs73004956	intron	q23.3	PVRL1	ENST00000341398	0.00155279	0.000898783
10	16412702	rs7909328	downstream	p13	---	ENST00000417542	0.00280896	0.00089813
16	6577476	rs34724892	intron	p13.3	RBFOX1	ENST00000422070	0.0027366	0.000897439
11	16588982	rs75436437	intron	p15.1	SOX6	ENST00000524520	0.00460532	0.000897092
[truncated: 1,762 more rows]
